# Supplementary material for: [(Z)-O-Isopropyl N-(m-tol­yl)thio­carbamato-κS](tricyclo­hexyl­phosphine-κP)gold(I)
Source: Acta Crystallogr Sect E Struct Rep Online. 2010 Mar 20;66(Pt 4):m421. doi: 10.1107/S160053681000975X (PMC2983763; doi:10.1107/S160053681000975X)
Supplement: Supplementary file 1 [file e-66-0m421-sup1.cif]

##############################################################################
###                                                                        ###
###        Electronic paper (Acta Crystallographica Section E)             ###
###                                                                        ###
##############################################################################
#                                                                            #
# This CIF contains the data in a paper accepted for publication in Acta     #
# Crystallographica Section E. It conforms to the requirements of Notes      #
# for Authors for Section E, and has been peer reviewed under the auspices   #
# of the IUCr Commission on Journals.                                        #
#                                                                            #
# Full details of the Crystallographic Information File format               #
# are given in the paper "The Crystallographic Information File (CIF):       #
# a New Standard Archive File for Crystallography" by S. R. Hall, F. H.      #
# Allen and I. D. Brown [Acta Cryst. (1991), A47, 655-685].                  #
#                                                                            #
# The current version of the core CIF dictionary is obtainable from          #
# ftp://ftp.iucr.org/pub/cif_core.dic. The current version number is 2.4.    #
#                                                                            #
# Software is freely available for graphical display of the structure(s) in  #
# this CIF.  For information consult the CIF home page http://www.iucr.org/  #
# cif/home.html                                                              #
#                                                                            #
# This file may be used for bona fide research purposes within the           #
# scientific community so long as proper attribution is given to the journal # 
# article from which it was obtained.                                        #
#                                                                            #
##############################################################################
                                             
data_global
_audit_creation_method     SHELXL-97
_journal_date_recd_electronic     2010-03-14
_journal_date_accepted     2010-03-15
_journal_name_full     'Acta Crystallographica, Section E'
_journal_year     2010
_journal_volume     66
_journal_issue      4
_journal_page_first     m421
_journal_page_last     m421
_journal_paper_category     QM
_journal_coeditor_code     HG2660
_publ_contact_author_name     ' Edward RT Tiekink '
_publ_contact_author_address
;
Department of Chemistry, University of Malaya,
50603 Kuala Lumpur, Malaysia
;
_publ_contact_author_email
;
edward.tiekink@gmail.com
;
_publ_contact_author_fax     ' +60 3 7967 4193 '
_publ_contact_author_phone     ' +60 3 7967 6775 '
_publ_section_title
;\
[(<i>Z</i>)-<i>O</i>-Isopropyl
<i>N</i>-(<i>m</i>-tolyl)thiocarbamato-\k<i>S</i>](tricyclohexylphosphine-\
\k<i>P</i>)gold(I)
;
loop_
    _publ_author_name
    _publ_author_footnote
    _publ_author_address
    'Tadbuppa, Primjira P.' .
;
Department of Chemistry,
National University of Singapore, Singapore 117543
;
    'Tiekink, Edward R. T.' .
;
Department of Chemistry, University of Malaya,
50603 Kuala Lumpur, Malaysia
;
_chemical_name_systematic
;
;
_chemical_name_common     ?
_chemical_formula_moiety     'C29 H47 Au N O P S'
_chemical_formula_sum     'C29 H47 Au N O P S'
_chemical_formula_iupac     '[Au (C11 H14 N O S) (C18 H33 P)]'
_chemical_formula_weight     685.67
_chemical_melting_point     ?
_symmetry_cell_setting     monoclinic
_symmetry_space_group_name_H-M     'P 21/c'
_symmetry_space_group_name_Hall     '-P 2ybc'
loop_
    _symmetry_equiv_pos_as_xyz
    'x, y, z'
    '-x, y+1/2, -z+1/2'
    '-x, -y, -z'
    'x, -y-1/2, z-1/2'
_cell_length_a     13.7415(18)
_cell_length_b     13.3528(18)
_cell_length_c     16.788(2)
_cell_angle_alpha     90
_cell_angle_beta     100.308(3)
_cell_angle_gamma     90
_cell_volume     3030.7(7)
_cell_formula_units_Z     4
_cell_measurement_reflns_used     993
_cell_measurement_theta_min     2.4
_cell_measurement_theta_max     26.7
_cell_measurement_temperature     223(2)
_exptl_crystal_description     block
_exptl_crystal_colour     colourless
_exptl_crystal_size_max     0.37
_exptl_crystal_size_mid     0.10
_exptl_crystal_size_min     0.10
_exptl_crystal_density_diffrn     1.503
_exptl_crystal_density_meas     ?
_exptl_crystal_density_method     'not measured'
_exptl_crystal_F_000     1384
_exptl_absorpt_coefficient_mu     4.996
_exptl_absorpt_correction_type     'multi-scan'
_exptl_absorpt_process_details     '(SADABS; Bruker, 2000)'
_exptl_absorpt_correction_T_min     0.445
_exptl_absorpt_correction_T_max     1.000
_exptl_special_details
;
;
_diffrn_ambient_temperature     223(2)
_diffrn_radiation_type     MoK\a
_diffrn_radiation_wavelength     0.71069
_diffrn_radiation_source     'fine-focus sealed tube'
_diffrn_radiation_monochromator     graphite
_diffrn_measurement_device_type     'Bruker SMART CCD'
_diffrn_measurement_method     '\w scans'
_diffrn_detector_area_resol_mean     ?
_diffrn_reflns_number     20885
_diffrn_reflns_av_R_equivalents     0.031
_diffrn_reflns_av_sigmaI/netI     0.035
_diffrn_reflns_theta_min     1.5
_diffrn_reflns_theta_max     27.5
_diffrn_reflns_theta_full     27.5
_diffrn_measured_fraction_theta_max     1.000
_diffrn_measured_fraction_theta_full     1.000
_diffrn_reflns_limit_h_min     -17
_diffrn_reflns_limit_h_max     17
_diffrn_reflns_limit_k_min     -12
_diffrn_reflns_limit_k_max     17
_diffrn_reflns_limit_l_min     -21
_diffrn_reflns_limit_l_max     20
_diffrn_standards_number     0
_diffrn_standards_interval_count     ?
_diffrn_standards_interval_time     ?
_diffrn_standards_decay_%     0
_refine_special_details
;
Refinement of <i>F</i>^2^ against ALL reflections. The weighted <i>R</i>-factor
wR and goodness of fit <i>S</i> are based on <i>F</i>^2^, conventional
<i>R</i>-factors <i>R</i> are based on <i>F</i>, with <i>F</i> set to zero for
negative <i>F</i>^2^. The threshold expression of <i>F</i>^2^ >
2\s(<i>F</i>^2^) is used only for calculating <i>R</i>-factors(gt) etc. and is
not relevant to the choice of reflections for refinement. <i>R</i>-factors
based on <i>F</i>^2^ are statistically about twice as large as those based on
<i>F</i>, and <i>R</i>- factors based on ALL data will be even larger.
;
_reflns_number_total     6943
_reflns_number_gt     5710
_reflns_threshold_expression     I>2\s(I)
_refine_ls_structure_factor_coef     Fsqd
_refine_ls_matrix_type     full
_refine_ls_R_factor_all     0.039
_refine_ls_R_factor_gt     0.028
_refine_ls_wR_factor_gt     0.067
_refine_ls_wR_factor_ref     0.072
_refine_ls_goodness_of_fit_ref     1.03
_refine_ls_restrained_S_all     1.03
_refine_ls_number_reflns     6943
_refine_ls_number_parameters     308
_refine_ls_number_restraints     0
_refine_ls_hydrogen_treatment     constr
_refine_ls_weighting_scheme     calc
_refine_ls_weighting_details
                 'calc w=1/[\s^2^(Fo^2^)+(0.0386P)^2^] where P=(Fo^2^+2Fc^2^)/3'
_atom_sites_solution_hydrogens     geom
_atom_sites_solution_primary     direct
_atom_sites_solution_secondary     difmap
_refine_ls_shift/su_max     0.001
_refine_ls_shift/su_mean     0.000
_refine_diff_density_max     1.60
_refine_diff_density_min     -0.40
_refine_ls_extinction_method     none
_refine_ls_extinction_coef     ?
loop_
    _atom_type_symbol
    _atom_type_description
    _atom_type_scat_dispersion_real
    _atom_type_scat_dispersion_imag
    _atom_type_scat_source
    'C' 'C' 0.0033 0.0016
                         'International Tables Vol C Tables 4.2.6.8 and 6.1.1.4'
    'H' 'H' 0.0000 0.0000
                         'International Tables Vol C Tables 4.2.6.8 and 6.1.1.4'
    'Au' 'Au' -2.0133 8.8022
                         'International Tables Vol C Tables 4.2.6.8 and 6.1.1.4'
    'N' 'N' 0.0061 0.0033
                         'International Tables Vol C Tables 4.2.6.8 and 6.1.1.4'
    'O' 'O' 0.0106 0.0060
                         'International Tables Vol C Tables 4.2.6.8 and 6.1.1.4'
    'P' 'P' 0.1023 0.0942
                         'International Tables Vol C Tables 4.2.6.8 and 6.1.1.4'
    'S' 'S' 0.1246 0.1234
                         'International Tables Vol C Tables 4.2.6.8 and 6.1.1.4'
_computing_data_collection     'SMART (Bruker, 2000)'
_computing_cell_refinement     'SAINT (Bruker, 2000)'
_computing_data_reduction     'SAINT (Bruker, 2000)'
_computing_structure_solution
                            'PATTY in DIRDIF92 (Beurskens <i>et al.</i>,  1992)'
_computing_structure_refinement     'SHELXL97 (Sheldrick, 2008)'
_computing_molecular_graphics
                      'ORTEP-3 (Farrugia, 1997) and DIAMOND (Brandenburg, 2006)'
_computing_publication_material     'publCIF (Westrip, 2010)'
loop_
    _atom_site_type_symbol
    _atom_site_label
    _atom_site_fract_x
    _atom_site_fract_y
    _atom_site_fract_z
    _atom_site_U_iso_or_equiv
    _atom_site_adp_type
    _atom_site_calc_flag
    _atom_site_refinement_flags
    _atom_site_occupancy
    _atom_site_disorder_assembly
    _atom_site_disorder_group
    Au Au 0.009245(9) 0.077062(9) 0.342984(7) 0.03840(5) Uani d . 1 . .
    S S1 0.16091(6) 0.15458(6) 0.37674(6) 0.0453(2) Uani d . 1 . .
    P P1 -0.13794(6) -0.00461(6) 0.32160(5) 0.03605(18) Uani d . 1 . .
    O O1 0.19821(19) 0.00020(18) 0.29116(16) 0.0534(6) Uani d . 1 . .
    N N1 0.3294(2) 0.1077(2) 0.3217(2) 0.0532(8) Uani d . 1 . .
    C C1 0.2414(3) 0.0848(2) 0.3270(2) 0.0460(8) Uani d . 1 . .
    C C2 0.3764(2) 0.1942(3) 0.3601(3) 0.0531(9) Uani d . 1 . .
    C C3 0.3875(3) 0.2088(3) 0.4421(3) 0.0581(10) Uani d . 1 . .
    H H3 0.3594 0.1628 0.4738 0.070 Uiso calc R 1 . .
    C C4 0.4409(3) 0.2924(4) 0.4799(3) 0.0660(11) Uani d . 1 . .
    C C5 0.4820(3) 0.3578(3) 0.4314(4) 0.0733(13) Uani d . 1 . .
    H H5 0.5176 0.4137 0.4549 0.088 Uiso calc R 1 . .
    C C6 0.4720(3) 0.3428(4) 0.3502(3) 0.0733(13) Uani d . 1 . .
    H H6 0.5005 0.3883 0.3184 0.088 Uiso calc R 1 . .
    C C7 0.4203(3) 0.2612(3) 0.3142(3) 0.0640(11) Uani d . 1 . .
    H H7 0.4148 0.2509 0.2582 0.077 Uiso calc R 1 . .
    C C8 0.4511(4) 0.3060(5) 0.5685(3) 0.0981(17) Uani d . 1 . .
    H H8A 0.5165 0.3317 0.5901 0.147 Uiso calc R 1 . .
    H H8B 0.4418 0.2422 0.5937 0.147 Uiso calc R 1 . .
    H H8C 0.4016 0.3531 0.5798 0.147 Uiso calc R 1 . .
    C C9 0.2533(3) -0.0593(3) 0.2416(3) 0.0610(11) Uani d . 1 . .
    H H9 0.2894 -0.0142 0.2102 0.073 Uiso calc R 1 . .
    C C10 0.1759(4) -0.1171(4) 0.1845(3) 0.0847(15) Uani d . 1 . .
    H H10A 0.1317 -0.0706 0.1515 0.127 Uiso calc R 1 . .
    H H10B 0.1384 -0.1587 0.2155 0.127 Uiso calc R 1 . .
    H H10C 0.2080 -0.1592 0.1498 0.127 Uiso calc R 1 . .
    C C11 0.3256(4) -0.1286(4) 0.2928(3) 0.0811(14) Uani d . 1 . .
    H H11A 0.3755 -0.0893 0.3275 0.122 Uiso calc R 1 . .
    H H11B 0.3572 -0.1708 0.2579 0.122 Uiso calc R 1 . .
    H H11C 0.2907 -0.1701 0.3258 0.122 Uiso calc R 1 . .
    C C12 -0.2309(3) 0.0592(2) 0.3696(2) 0.0421(8) Uani d . 1 . .
    H H12 -0.2484 0.1216 0.3384 0.050 Uiso calc R 1 . .
    C C13 -0.1880(3) 0.0913(3) 0.4560(2) 0.0511(9) Uani d . 1 . .
    H H13A -0.1282 0.1312 0.4558 0.061 Uiso calc R 1 . .
    H H13B -0.1692 0.0316 0.4892 0.061 Uiso calc R 1 . .
    C C14 -0.2617(3) 0.1526(3) 0.4934(3) 0.0649(11) Uani d . 1 . .
    H H14A -0.2330 0.1686 0.5497 0.078 Uiso calc R 1 . .
    H H14B -0.2752 0.2158 0.4638 0.078 Uiso calc R 1 . .
    C C15 -0.3573(3) 0.0959(4) 0.4909(3) 0.0715(13) Uani d . 1 . .
    H H15A -0.4048 0.1384 0.5121 0.086 Uiso calc R 1 . .
    H H15B -0.3449 0.0365 0.5256 0.086 Uiso calc R 1 . .
    C C16 -0.4009(3) 0.0637(4) 0.4053(3) 0.0778(14) Uani d . 1 . .
    H H16A -0.4200 0.1232 0.3719 0.093 Uiso calc R 1 . .
    H H16B -0.4606 0.0238 0.4060 0.093 Uiso calc R 1 . .
    C C17 -0.3273(2) 0.0023(3) 0.3681(3) 0.0568(10) Uani d . 1 . .
    H H17A -0.3135 -0.0606 0.3982 0.068 Uiso calc R 1 . .
    H H17B -0.3563 -0.0144 0.3120 0.068 Uiso calc R 1 . .
    C C18 -0.1932(2) -0.0195(2) 0.21456(19) 0.0404(7) Uani d . 1 . .
    H H18 -0.2501 -0.0659 0.2110 0.048 Uiso calc R 1 . .
    C C19 -0.2310(3) 0.0793(3) 0.1754(2) 0.0519(9) Uani d . 1 . .
    H H19A -0.1764 0.1275 0.1809 0.062 Uiso calc R 1 . .
    H H19B -0.2817 0.1067 0.2036 0.062 Uiso calc R 1 . .
    C C20 -0.2749(4) 0.0657(3) 0.0859(3) 0.0641(12) Uani d . 1 . .
    H H20A -0.3348 0.0247 0.0810 0.077 Uiso calc R 1 . .
    H H20B -0.2940 0.1314 0.0620 0.077 Uiso calc R 1 . .
    C C21 -0.2044(3) 0.0170(3) 0.0393(2) 0.0670(12) Uani d . 1 . .
    H H21A -0.1498 0.0631 0.0360 0.080 Uiso calc R 1 . .
    H H21B -0.2387 0.0032 -0.0160 0.080 Uiso calc R 1 . .
    C C22 -0.1630(4) -0.0807(3) 0.0790(2) 0.0602(11) Uani d . 1 . .
    H H22A -0.1121 -0.1066 0.0503 0.072 Uiso calc R 1 . .
    H H22B -0.2161 -0.1305 0.0742 0.072 Uiso calc R 1 . .
    C C23 -0.1184(3) -0.0660(3) 0.1681(2) 0.0485(9) Uani d . 1 . .
    H H23A -0.0966 -0.1308 0.1922 0.058 Uiso calc R 1 . .
    H H23B -0.0603 -0.0223 0.1726 0.058 Uiso calc R 1 . .
    C C24 -0.1207(2) -0.1309(2) 0.36852(19) 0.0373(7) Uani d . 1 . .
    H H24 -0.1315 -0.1229 0.4249 0.045 Uiso calc R 1 . .
    C C25 -0.1948(2) -0.2105(2) 0.3298(2) 0.0412(7) Uani d . 1 . .
    H H25A -0.1854 -0.2234 0.2742 0.049 Uiso calc R 1 . .
    H H25B -0.2624 -0.1860 0.3278 0.049 Uiso calc R 1 . .
    C C26 -0.1799(3) -0.3075(3) 0.3788(2) 0.0490(8) Uani d . 1 . .
    H H26A -0.1947 -0.2955 0.4330 0.059 Uiso calc R 1 . .
    H H26B -0.2260 -0.3585 0.3524 0.059 Uiso calc R 1 . .
    C C27 -0.0745(3) -0.3458(3) 0.3862(2) 0.0537(9) Uani d . 1 . .
    H H27A -0.0660 -0.4060 0.4201 0.064 Uiso calc R 1 . .
    H H27B -0.0616 -0.3640 0.3324 0.064 Uiso calc R 1 . .
    C C28 -0.0008(3) -0.2657(3) 0.4234(2) 0.0558(10) Uani d . 1 . .
    H H28A 0.0668 -0.2903 0.4253 0.067 Uiso calc R 1 . .
    H H28B -0.0096 -0.2522 0.4791 0.067 Uiso calc R 1 . .
    C C29 -0.0154(2) -0.1691(3) 0.3743(2) 0.0477(8) Uani d . 1 . .
    H H29A 0.0312 -0.1183 0.4002 0.057 Uiso calc R 1 . .
    H H29B -0.0018 -0.1814 0.3198 0.057 Uiso calc R 1 . .
loop_
    _atom_site_aniso_label
    _atom_site_aniso_U_11
    _atom_site_aniso_U_22
    _atom_site_aniso_U_33
    _atom_site_aniso_U_12
    _atom_site_aniso_U_13
    _atom_site_aniso_U_23
    Au 0.04093(8) 0.03425(8) 0.03913(8) -0.00328(5) 0.00472(5) -0.00191(5)
    S1 0.0431(4) 0.0385(5) 0.0546(5) -0.0042(4) 0.0096(4) -0.0074(4)
    P1 0.0378(4) 0.0335(4) 0.0355(4) 0.0002(3) 0.0028(3) -0.0008(3)
    O1 0.0592(15) 0.0424(14) 0.0606(16) -0.0018(12) 0.0163(12) -0.0119(12)
    N1 0.0439(17) 0.0524(18) 0.064(2) 0.0025(15) 0.0108(15) 0.0019(15)
    C1 0.050(2) 0.039(2) 0.047(2) 0.0068(15) 0.0062(16) 0.0050(14)
    C2 0.0348(17) 0.051(2) 0.072(3) 0.0081(16) 0.0043(17) 0.0029(19)
    C3 0.043(2) 0.054(2) 0.076(3) 0.0027(17) 0.0061(19) 0.000(2)
    C4 0.043(2) 0.071(3) 0.079(3) 0.006(2) 0.001(2) -0.007(2)
    C5 0.048(2) 0.054(3) 0.113(4) 0.0004(19) 0.002(3) 0.002(3)
    C6 0.050(2) 0.065(3) 0.101(4) -0.002(2) 0.004(2) 0.020(3)
    C7 0.040(2) 0.066(3) 0.084(3) 0.0013(19) 0.0061(19) 0.016(2)
    C8 0.080(3) 0.115(5) 0.098(4) -0.010(3) 0.013(3) -0.025(3)
    C9 0.075(3) 0.046(2) 0.066(3) 0.010(2) 0.025(2) -0.0031(18)
    C10 0.114(4) 0.063(3) 0.079(3) 0.008(3) 0.022(3) -0.022(3)
    C11 0.100(4) 0.068(3) 0.079(3) 0.022(3) 0.026(3) 0.001(2)
    C12 0.0438(19) 0.0367(19) 0.0438(19) 0.0081(14) 0.0025(15) -0.0008(14)
    C13 0.054(2) 0.052(2) 0.048(2) 0.0014(17) 0.0096(17) -0.0102(16)
    C14 0.077(3) 0.060(3) 0.062(3) 0.011(2) 0.023(2) -0.010(2)
    C15 0.064(3) 0.079(3) 0.077(3) 0.023(2) 0.026(2) -0.006(2)
    C16 0.046(2) 0.101(4) 0.089(4) 0.017(2) 0.017(2) -0.005(3)
    C17 0.0386(19) 0.067(3) 0.063(2) 0.0069(18) 0.0053(17) -0.008(2)
    C18 0.0428(17) 0.0397(19) 0.0358(17) -0.0096(14) -0.0004(13) 0.0027(13)
    C19 0.060(2) 0.045(2) 0.047(2) -0.0031(17) 0.0004(17) 0.0100(15)
    C20 0.077(3) 0.055(3) 0.051(2) -0.015(2) -0.014(2) 0.0186(18)
    C21 0.096(3) 0.061(3) 0.039(2) -0.030(2) -0.001(2) 0.0029(18)
    C22 0.092(3) 0.052(2) 0.035(2) -0.016(2) 0.008(2) -0.0033(16)
    C23 0.061(2) 0.046(2) 0.0375(19) -0.0088(17) 0.0063(16) -0.0052(14)
    C24 0.0418(17) 0.0330(17) 0.0365(17) -0.0006(14) 0.0049(13) 0.0002(13)
    C25 0.0474(18) 0.0379(19) 0.0371(17) -0.0019(15) 0.0046(14) 0.0002(13)
    C26 0.063(2) 0.0391(19) 0.045(2) -0.0057(17) 0.0084(17) 0.0003(15)
    C27 0.077(3) 0.0328(19) 0.052(2) 0.0086(18) 0.0120(19) 0.0050(15)
    C28 0.058(2) 0.044(2) 0.063(2) 0.0100(18) 0.0037(19) 0.0075(18)
    C29 0.0426(18) 0.041(2) 0.058(2) 0.0021(15) 0.0032(16) 0.0055(16)
_geom_special_details
;
All s.u.'s (except the s.u. in the dihedral angle between two l.s. planes) are
estimated using the full covariance matrix. The cell s.u.'s are taken into
account individually in the estimation of s.u.'s in distances, angles and
torsion angles; correlations between s.u.'s in cell parameters are only used
when they are defined by crystal symmetry. An approximate (isotropic)
treatment of cell s.u.'s is used for estimating s.u.'s involving l.s. planes.
;
loop_
    _geom_bond_atom_site_label_1
    _geom_bond_atom_site_label_2
    _geom_bond_site_symmetry_2
    _geom_bond_distance
    _geom_bond_publ_flag
    Au P1 . 2.2692(9) y
    Au S1 . 2.3051(9) y
    S1 C1 . 1.766(4) ?
    P1 C12 . 1.837(4) ?
    P1 C18 . 1.832(3) ?
    P1 C24 . 1.858(3) ?
    O1 C1 . 1.365(4) ?
    O1 C9 . 1.456(5) ?
    N1 C1 . 1.266(5) ?
    N1 C2 . 1.420(5) ?
    C2 C3 . 1.372(6) ?
    C2 C7 . 1.387(6) ?
    C3 C4 . 1.421(6) ?
    C3 H3 . 0.9400 ?
    C4 C5 . 1.383(6) ?
    C4 C8 . 1.480(7) ?
    C5 C6 . 1.359(7) ?
    C5 H5 . 0.9400 ?
    C6 C7 . 1.379(6) ?
    C6 H6 . 0.9400 ?
    C7 H7 . 0.9400 ?
    C8 H8A . 0.9700 ?
    C8 H8B . 0.9700 ?
    C8 H8C . 0.9700 ?
    C9 C11 . 1.509(6) ?
    C9 C10 . 1.511(7) ?
    C9 H9 . 0.9900 ?
    C10 H10A . 0.9700 ?
    C10 H10B . 0.9700 ?
    C10 H10C . 0.9700 ?
    C11 H11A . 0.9700 ?
    C11 H11B . 0.9700 ?
    C11 H11C . 0.9700 ?
    C12 C17 . 1.524(5) ?
    C12 C13 . 1.527(5) ?
    C12 H12 . 0.9900 ?
    C13 C14 . 1.522(5) ?
    C13 H13A . 0.9800 ?
    C13 H13B . 0.9800 ?
    C14 C15 . 1.511(6) ?
    C14 H14A . 0.9800 ?
    C14 H14B . 0.9800 ?
    C15 C16 . 1.517(7) ?
    C15 H15A . 0.9800 ?
    C15 H15B . 0.9800 ?
    C16 C17 . 1.521(5) ?
    C16 H16A . 0.9800 ?
    C16 H16B . 0.9800 ?
    C17 H17A . 0.9800 ?
    C17 H17B . 0.9800 ?
    C18 C19 . 1.524(5) ?
    C18 C23 . 1.529(5) ?
    C18 H18 . 0.9900 ?
    C19 C20 . 1.527(5) ?
    C19 H19A . 0.9800 ?
    C19 H19B . 0.9800 ?
    C20 C21 . 1.498(7) ?
    C20 H20A . 0.9800 ?
    C20 H20B . 0.9800 ?
    C21 C22 . 1.529(6) ?
    C21 H21A . 0.9800 ?
    C21 H21B . 0.9800 ?
    C22 C23 . 1.525(5) ?
    C22 H22A . 0.9800 ?
    C22 H22B . 0.9800 ?
    C23 H23A . 0.9800 ?
    C23 H23B . 0.9800 ?
    C24 C29 . 1.522(4) ?
    C24 C25 . 1.534(4) ?
    C24 H24 . 0.9900 ?
    C25 C26 . 1.529(5) ?
    C25 H25A . 0.9800 ?
    C25 H25B . 0.9800 ?
    C26 C27 . 1.521(5) ?
    C26 H26A . 0.9800 ?
    C26 H26B . 0.9800 ?
    C27 C28 . 1.528(5) ?
    C27 H27A . 0.9800 ?
    C27 H27B . 0.9800 ?
    C28 C29 . 1.525(5) ?
    C28 H28A . 0.9800 ?
    C28 H28B . 0.9800 ?
    C29 H29A . 0.9800 ?
    C29 H29B . 0.9800 ?
loop_
    _geom_angle_atom_site_label_1
    _geom_angle_atom_site_label_2
    _geom_angle_atom_site_label_3
    _geom_angle_site_symmetry_1
    _geom_angle_site_symmetry_3
    _geom_angle
    _geom_angle_publ_flag
    P1 Au S1 . . 174.73(3) y
    C1 S1 Au . . 105.20(13) ?
    C12 P1 C18 . . 106.37(16) ?
    C12 P1 C24 . . 106.32(16) ?
    C18 P1 C24 . . 108.42(15) ?
    C12 P1 Au . . 112.19(12) ?
    C18 P1 Au . . 114.12(11) ?
    C24 P1 Au . . 109.07(10) ?
    C1 O1 C9 . . 118.3(3) ?
    C1 N1 C2 . . 121.8(3) ?
    N1 C1 O1 . . 121.0(3) ?
    N1 C1 S1 . . 126.4(3) ?
    O1 C1 S1 . . 112.7(3) ?
    C3 C2 N1 . . 122.1(4) ?
    C3 C2 C7 . . 119.0(4) ?
    N1 C2 C7 . . 118.7(4) ?
    C2 C3 C4 . . 121.1(4) ?
    C2 C3 H3 . . 119.5 ?
    C4 C3 H3 . . 119.5 ?
    C5 C4 C3 . . 117.7(5) ?
    C5 C4 C8 . . 122.7(5) ?
    C3 C4 C8 . . 119.6(5) ?
    C6 C5 C4 . . 121.3(5) ?
    C6 C5 H5 . . 119.4 ?
    C4 C5 H5 . . 119.4 ?
    C5 C6 C7 . . 120.5(5) ?
    C5 C6 H6 . . 119.7 ?
    C7 C6 H6 . . 119.7 ?
    C6 C7 C2 . . 120.5(5) ?
    C6 C7 H7 . . 119.8 ?
    C2 C7 H7 . . 119.8 ?
    C4 C8 H8A . . 109.5 ?
    C4 C8 H8B . . 109.5 ?
    H8A C8 H8B . . 109.5 ?
    C4 C8 H8C . . 109.5 ?
    H8A C8 H8C . . 109.5 ?
    H8B C8 H8C . . 109.5 ?
    O1 C9 C11 . . 111.5(4) ?
    O1 C9 C10 . . 105.2(4) ?
    C11 C9 C10 . . 111.4(4) ?
    O1 C9 H9 . . 109.5 ?
    C11 C9 H9 . . 109.5 ?
    C10 C9 H9 . . 109.5 ?
    C9 C10 H10A . . 109.5 ?
    C9 C10 H10B . . 109.5 ?
    H10A C10 H10B . . 109.5 ?
    C9 C10 H10C . . 109.5 ?
    H10A C10 H10C . . 109.5 ?
    H10B C10 H10C . . 109.5 ?
    C9 C11 H11A . . 109.5 ?
    C9 C11 H11B . . 109.5 ?
    H11A C11 H11B . . 109.5 ?
    C9 C11 H11C . . 109.5 ?
    H11A C11 H11C . . 109.5 ?
    H11B C11 H11C . . 109.5 ?
    C17 C12 C13 . . 110.0(3) ?
    C17 C12 P1 . . 115.6(2) ?
    C13 C12 P1 . . 111.5(2) ?
    C17 C12 H12 . . 106.4 ?
    C13 C12 H12 . . 106.4 ?
    P1 C12 H12 . . 106.4 ?
    C12 C13 C14 . . 111.8(3) ?
    C12 C13 H13A . . 109.3 ?
    C14 C13 H13A . . 109.3 ?
    C12 C13 H13B . . 109.3 ?
    C14 C13 H13B . . 109.3 ?
    H13A C13 H13B . . 107.9 ?
    C15 C14 C13 . . 111.0(3) ?
    C15 C14 H14A . . 109.4 ?
    C13 C14 H14A . . 109.4 ?
    C15 C14 H14B . . 109.4 ?
    C13 C14 H14B . . 109.4 ?
    H14A C14 H14B . . 108.0 ?
    C14 C15 C16 . . 111.3(4) ?
    C14 C15 H15A . . 109.4 ?
    C16 C15 H15A . . 109.4 ?
    C14 C15 H15B . . 109.4 ?
    C16 C15 H15B . . 109.4 ?
    H15A C15 H15B . . 108.0 ?
    C15 C16 C17 . . 111.3(4) ?
    C15 C16 H16A . . 109.4 ?
    C17 C16 H16A . . 109.4 ?
    C15 C16 H16B . . 109.4 ?
    C17 C16 H16B . . 109.4 ?
    H16A C16 H16B . . 108.0 ?
    C12 C17 C16 . . 111.4(3) ?
    C12 C17 H17A . . 109.4 ?
    C16 C17 H17A . . 109.4 ?
    C12 C17 H17B . . 109.4 ?
    C16 C17 H17B . . 109.4 ?
    H17A C17 H17B . . 108.0 ?
    C19 C18 C23 . . 109.9(3) ?
    C19 C18 P1 . . 112.2(2) ?
    C23 C18 P1 . . 110.2(2) ?
    C19 C18 H18 . . 108.1 ?
    C23 C18 H18 . . 108.1 ?
    P1 C18 H18 . . 108.1 ?
    C18 C19 C20 . . 111.4(3) ?
    C18 C19 H19A . . 109.3 ?
    C20 C19 H19A . . 109.3 ?
    C18 C19 H19B . . 109.3 ?
    C20 C19 H19B . . 109.3 ?
    H19A C19 H19B . . 108.0 ?
    C21 C20 C19 . . 112.8(4) ?
    C21 C20 H20A . . 109.0 ?
    C19 C20 H20A . . 109.0 ?
    C21 C20 H20B . . 109.0 ?
    C19 C20 H20B . . 109.0 ?
    H20A C20 H20B . . 107.8 ?
    C20 C21 C22 . . 111.6(3) ?
    C20 C21 H21A . . 109.3 ?
    C22 C21 H21A . . 109.3 ?
    C20 C21 H21B . . 109.3 ?
    C22 C21 H21B . . 109.3 ?
    H21A C21 H21B . . 108.0 ?
    C21 C22 C23 . . 111.8(3) ?
    C21 C22 H22A . . 109.3 ?
    C23 C22 H22A . . 109.3 ?
    C21 C22 H22B . . 109.3 ?
    C23 C22 H22B . . 109.3 ?
    H22A C22 H22B . . 107.9 ?
    C18 C23 C22 . . 111.4(3) ?
    C18 C23 H23A . . 109.4 ?
    C22 C23 H23A . . 109.4 ?
    C18 C23 H23B . . 109.4 ?
    C22 C23 H23B . . 109.4 ?
    H23A C23 H23B . . 108.0 ?
    C29 C24 C25 . . 110.2(3) ?
    C29 C24 P1 . . 112.3(2) ?
    C25 C24 P1 . . 115.1(2) ?
    C29 C24 H24 . . 106.2 ?
    C25 C24 H24 . . 106.2 ?
    P1 C24 H24 . . 106.2 ?
    C24 C25 C26 . . 110.1(3) ?
    C24 C25 H25A . . 109.6 ?
    C26 C25 H25A . . 109.6 ?
    C24 C25 H25B . . 109.6 ?
    C26 C25 H25B . . 109.6 ?
    H25A C25 H25B . . 108.1 ?
    C27 C26 C25 . . 111.3(3) ?
    C27 C26 H26A . . 109.4 ?
    C25 C26 H26A . . 109.4 ?
    C27 C26 H26B . . 109.4 ?
    C25 C26 H26B . . 109.4 ?
    H26A C26 H26B . . 108.0 ?
    C28 C27 C26 . . 110.5(3) ?
    C28 C27 H27A . . 109.6 ?
    C26 C27 H27A . . 109.6 ?
    C28 C27 H27B . . 109.6 ?
    C26 C27 H27B . . 109.6 ?
    H27A C27 H27B . . 108.1 ?
    C27 C28 C29 . . 110.9(3) ?
    C27 C28 H28A . . 109.5 ?
    C29 C28 H28A . . 109.5 ?
    C27 C28 H28B . . 109.5 ?
    C29 C28 H28B . . 109.5 ?
    H28A C28 H28B . . 108.0 ?
    C24 C29 C28 . . 110.5(3) ?
    C24 C29 H29A . . 109.6 ?
    C28 C29 H29A . . 109.6 ?
    C24 C29 H29B . . 109.6 ?
    C28 C29 H29B . . 109.6 ?
    H29A C29 H29B . . 108.1 ?
loop_
    _geom_torsion_atom_site_label_1
    _geom_torsion_atom_site_label_2
    _geom_torsion_atom_site_label_3
    _geom_torsion_atom_site_label_4
    _geom_torsion_site_symmetry_1
    _geom_torsion_site_symmetry_2
    _geom_torsion_site_symmetry_3
    _geom_torsion_site_symmetry_4
    _geom_torsion
    _geom_torsion_publ_flag
    P1 Au S1 C1 . . . . 107.5(3) ?
    S1 Au P1 C12 . . . . 74.2(3) ?
    S1 Au P1 C18 . . . . -164.8(3) ?
    S1 Au P1 C24 . . . . -43.3(3) ?
    C2 N1 C1 O1 . . . . -178.5(3) ?
    C2 N1 C1 S1 . . . . 2.8(6) ?
    C9 O1 C1 N1 . . . . -4.5(5) ?
    C9 O1 C1 S1 . . . . 174.3(3) ?
    Au S1 C1 N1 . . . . 171.7(3) ?
    Au S1 C1 O1 . . . . -7.1(3) ?
    C1 N1 C2 C3 . . . . 58.2(5) ?
    C1 N1 C2 C7 . . . . -127.9(4) ?
    N1 C2 C3 C4 . . . . 175.5(3) ?
    C7 C2 C3 C4 . . . . 1.6(5) ?
    C2 C3 C4 C5 . . . . -0.6(6) ?
    C2 C3 C4 C8 . . . . 179.7(4) ?
    C3 C4 C5 C6 . . . . -0.1(6) ?
    C8 C4 C5 C6 . . . . 179.5(4) ?
    C4 C5 C6 C7 . . . . -0.1(7) ?
    C5 C6 C7 C2 . . . . 1.1(6) ?
    C3 C2 C7 C6 . . . . -1.8(6) ?
    N1 C2 C7 C6 . . . . -175.9(3) ?
    C1 O1 C9 C11 . . . . 82.5(5) ?
    C1 O1 C9 C10 . . . . -156.6(4) ?
    C18 P1 C12 C17 . . . . 62.6(3) ?
    C24 P1 C12 C17 . . . . -52.8(3) ?
    Au P1 C12 C17 . . . . -172.0(2) ?
    C18 P1 C12 C13 . . . . -170.8(2) ?
    C24 P1 C12 C13 . . . . 73.8(3) ?
    Au P1 C12 C13 . . . . -45.4(3) ?
    C17 C12 C13 C14 . . . . -55.7(4) ?
    P1 C12 C13 C14 . . . . 174.7(3) ?
    C12 C13 C14 C15 . . . . 55.9(5) ?
    C13 C14 C15 C16 . . . . -55.5(5) ?
    C14 C15 C16 C17 . . . . 55.8(5) ?
    C13 C12 C17 C16 . . . . 55.6(4) ?
    P1 C12 C17 C16 . . . . -177.1(3) ?
    C15 C16 C17 C12 . . . . -56.1(5) ?
    C12 P1 C18 C19 . . . . 53.4(3) ?
    C24 P1 C18 C19 . . . . 167.4(3) ?
    Au P1 C18 C19 . . . . -70.8(3) ?
    C12 P1 C18 C23 . . . . 176.2(2) ?
    C24 P1 C18 C23 . . . . -69.8(3) ?
    Au P1 C18 C23 . . . . 52.0(2) ?
    C23 C18 C19 C20 . . . . 55.8(4) ?
    P1 C18 C19 C20 . . . . 178.8(3) ?
    C18 C19 C20 C21 . . . . -54.8(5) ?
    C19 C20 C21 C22 . . . . 52.5(4) ?
    C20 C21 C22 C23 . . . . -52.9(5) ?
    C19 C18 C23 C22 . . . . -56.7(4) ?
    P1 C18 C23 C22 . . . . 179.2(2) ?
    C21 C22 C23 C18 . . . . 55.4(5) ?
    C12 P1 C24 C29 . . . . -147.5(2) ?
    C18 P1 C24 C29 . . . . 98.5(3) ?
    Au P1 C24 C29 . . . . -26.4(3) ?
    C12 P1 C24 C25 . . . . 85.2(3) ?
    C18 P1 C24 C25 . . . . -28.8(3) ?
    Au P1 C24 C25 . . . . -153.6(2) ?
    C29 C24 C25 C26 . . . . 57.6(4) ?
    P1 C24 C25 C26 . . . . -174.1(2) ?
    C24 C25 C26 C27 . . . . -57.0(4) ?
    C25 C26 C27 C28 . . . . 56.3(4) ?
    C26 C27 C28 C29 . . . . -56.4(4) ?
    C25 C24 C29 C28 . . . . -58.0(4) ?
    P1 C24 C29 C28 . . . . 172.1(3) ?
    C27 C28 C29 C24 . . . . 57.5(4) ?
loop_
    _geom_hbond_atom_site_label_D
    _geom_hbond_atom_site_label_H
    _geom_hbond_atom_site_label_A
    _geom_hbond_site_symmetry_A
    _geom_hbond_distance_DH
    _geom_hbond_distance_HA
    _geom_hbond_distance_DA
    _geom_hbond_angle_DHA
    C16 H16a Cg 1_455 0.98 2.98 3.655(5) 127
