# Supplementary material for: [(Z)-O-Isopropyl N-(m-tol­yl)thio­carbamato-κS](tricyclo­hexyl­phosphine-κP)gold(I)
Source: Acta Crystallogr Sect E Struct Rep Online. 2010 Mar 20;66(Pt 4):m421. doi: 10.1107/S160053681000975X (PMC2983763; doi:10.1107/S160053681000975X)
Supplement: Supplementary file 2 [file e-66-0m421-Isup2.hkl]

#
# h,k,l, Fc-squared, Fo-squared, sigma(Fo-squared) and status flag
#
data_I
_shelx_title '  Template texray.inf'
_shelx_refln_list_code          4
_shelx_F_calc_maximum      350.27
_exptl_crystal_F_000      1384.00
_reflns_d_resolution_high  0.7696
 
loop_
 _symmetry_equiv_pos_as_xyz
 'x, y, z'
 '-x, y+1/2, -z+1/2'
 '-x, -y, -z'
 'x, -y-1/2, z-1/2'
 
_cell_length_a    13.7415
_cell_length_b    13.3528
_cell_length_c    16.7883
_cell_angle_alpha  90.000
_cell_angle_beta  100.308
_cell_angle_gamma  90.000
 
_shelx_F_squared_multiplier     1.000
 
loop_
 _refln_index_h
 _refln_index_k
 _refln_index_l
 _refln_F_squared_calc
 _refln_F_squared_meas
 _refln_F_squared_sigma
 _refln_observed_status
   1   0   0   117290.11    81334.96   3087.05 o
   2   0   0    11160.63    12771.28    298.13 o
   3   0   0    11162.82    10956.72    280.42 o
   4   0   0    47844.54    48985.27   1085.42 o
   5   0   0   106367.32   114212.08   3255.56 o
   6   0   0    79270.91    81451.21   1958.23 o
   7   0   0    43298.43    42387.69   1081.88 o
   8   0   0    29112.99    28492.85    645.32 o
   9   0   0    18594.57    18196.98    421.77 o
  10   0   0     9733.34     9699.48    237.78 o
  11   0   0     8287.86     8568.64    218.24 o
  12   0   0     8193.62     8315.03    312.72 o
  13   0   0     5445.76     5731.29    202.39 o
  14   0   0     2573.22     2301.19    163.60 o
  15   0   0     2817.12     2786.54    186.51 o
  16   0   0     1477.43     1497.23    138.57 o
  17   0   0      452.77      462.44    102.68 o
   1   1   0     9699.58    11833.09    339.03 o
   2   1   0     2894.72     2985.66     56.10 o
   3   1   0    30093.51    32269.04    808.54 o
   4   1   0     4994.26     5017.27     95.21 o
   5   1   0      185.10      104.65     14.43 o
   6   1   0      456.04      422.39     17.80 o
   7   1   0     5756.86     5456.07     98.26 o
   8   1   0     2253.78     2239.88     52.69 o
   9   1   0     1690.65     1638.52     42.64 o
  10   1   0      508.98      521.53     31.25 o
  11   1   0      949.24      886.43     40.01 o
  12   1   0      769.72      776.93     61.28 o
  13   1   0     1259.58     1091.38     64.86 o
  14   1   0     1206.73     1184.67     68.53 o
  15   1   0      497.07      495.73     67.31 o
  16   1   0      376.22      342.36     63.18 o
  17   1   0      331.29      299.51     68.18 o
   0   2   0    56880.76    68893.75   2653.71 o
   1   2   0    54927.81    61288.65   1046.96 o
   2   2   0     1328.62     1323.78     37.59 o
   3   2   0     8599.76     8316.20    154.17 o
   4   2   0    13896.97    14034.37    369.04 o
   5   2   0     7819.03     7148.70    133.96 o
   6   2   0    14781.20    14629.48    293.60 o
   7   2   0     6130.26     5397.27    122.47 o
   8   2   0    10363.87    10074.72    189.30 o
   9   2   0     8379.00     8123.65    158.47 o
  10   2   0     2656.44     2600.71    112.71 o
  11   2   0      341.58      395.27     31.52 o
  12   2   0      936.76      929.97     65.62 o
  13   2   0      721.89      745.48     56.48 o
  14   2   0     1035.33     1002.46     65.17 o
  15   2   0     1384.55     1540.75     79.10 o
  16   2   0      318.15      294.63     61.79 o
  17   2   0      111.66       82.90     55.40 o
   1   3   0     9033.06    10611.38    211.06 o
   2   3   0    17522.26    19417.54    338.69 o
   3   3   0     4252.82     4114.29    157.96 o
   4   3   0    15799.63    15365.09    304.20 o
   5   3   0      506.12      425.83     25.51 o
   6   3   0      398.64      320.37     21.44 o
   7   3   0     6933.12     6793.39    132.43 o
   8   3   0     3988.28     3569.03     80.95 o
   9   3   0     7680.92     7557.96    269.04 o
  10   3   0     5991.67     6005.77    125.50 o
  11   3   0     3853.73     3605.70    138.83 o
  12   3   0     2852.25     2753.20     84.80 o
  13   3   0     3798.85     3812.16    247.88 o
  14   3   0     2457.40     2596.14    135.86 o
  15   3   0     2154.01     2261.80    101.76 o
  16   3   0     1577.87     1822.03     87.21 o
  17   3   0     1170.65     1361.03    109.39 o
   0   4   0    20800.88    24998.54    980.97 o
   1   4   0     7980.33     9296.83    187.32 o
   2   4   0     6702.75     7329.62    134.68 o
   3   4   0     7990.88     8311.28    172.15 o
   4   4   0     7501.17     7707.13    162.42 o
   5   4   0      267.54      190.59     21.02 o
   6   4   0     6575.82     6070.82    159.40 o
   7   4   0     1701.60     1560.19     58.40 o
   8   4   0     3420.17     3319.06     85.30 o
   9   4   0      647.31      675.39     56.02 o
  10   4   0      519.73      417.41     37.17 o
  11   4   0     2091.89     1984.37    105.47 o
  12   4   0     2461.45     2197.27     91.82 o
  13   4   0      965.58     1081.00     54.44 o
  14   4   0       24.73       23.11     40.04 o
  15   4   0       13.06       -2.79     40.85 o
  16   4   0        9.44        9.06     59.63 o
  17   4   0      327.12      392.32     56.62 o
   1   5   0     1434.29     1478.54     43.28 o
   2   5   0      231.26      278.11     18.02 o
   3   5   0      555.85      590.83     26.54 o
   4   5   0     2235.14     2105.70     70.32 o
   5   5   0     1128.93      956.41     68.01 o
   6   5   0     1823.27     1849.44     56.80 o
   7   5   0     1132.19     1069.47     42.98 o
   8   5   0     2158.86     2048.16     78.93 o
   9   5   0      603.51      598.50     39.21 o
  10   5   0     3999.40     4292.02    112.49 o
  11   5   0     2328.80     2220.58     79.86 o
  12   5   0     2978.17     2875.90     89.83 o
  13   5   0      652.26      768.76     59.69 o
  14   5   0      459.31      561.55     56.97 o
  15   5   0      462.17      535.94     57.94 o
  16   5   0      913.31      984.50     76.96 o
   0   6   0    23234.03    25913.86    716.38 o
   1   6   0    30959.71    32787.86    636.55 o
   2   6   0    40472.02    46404.70    894.80 o
   3   6   0    70840.29    78469.07   1503.22 o
   4   6   0    48388.74    50797.75    984.49 o
   5   6   0    33233.37    33930.90    665.34 o
   6   6   0     9390.55     9006.07    248.49 o
   7   6   0    14535.23    14497.98    299.35 o
   8   6   0    16912.48    15558.95    426.19 o
   9   6   0    15535.75    15178.09    369.37 o
  10   6   0    11143.85    11844.59    299.14 o
  11   6   0     6239.94     6317.84    181.01 o
  12   6   0     5072.06     4922.13    127.95 o
  13   6   0     1898.91     1851.99     70.92 o
  14   6   0     1238.64     1238.58     60.53 o
  15   6   0      645.23      628.39     72.05 o
  16   6   0      814.24      837.56    201.52 o
   1   7   0      395.79      410.71     26.29 o
   2   7   0      583.17      668.32     30.73 o
   3   7   0      297.42      391.15     24.84 o
   4   7   0     1150.89     1191.23     66.79 o
   5   7   0     1434.36     1412.63     52.88 o
   6   7   0       19.52       30.14     23.62 o
   7   7   0      509.75      519.32     35.10 o
   8   7   0        4.75      -23.61     35.38 o
   9   7   0        8.09      -15.24     27.84 o
  10   7   0      978.94      940.12     77.78 o
  11   7   0       25.88        0.47     29.17 o
  12   7   0       15.13       25.26     24.73 o
  13   7   0      134.38       74.84     20.69 o
  14   7   0        2.54       -8.53     38.52 o
  15   7   0       34.34        2.39     54.86 o
  16   7   0       16.84      -12.47     58.04 o
   0   8   0    11780.24    12056.45    350.96 o
   1   8   0    12364.38    12481.39    256.02 o
   2   8   0    16320.28    17381.50    349.01 o
   3   8   0    21024.88    21642.55    429.91 o
   4   8   0    23183.02    22808.10    451.51 o
   5   8   0    16366.87    16171.85    385.86 o
   6   8   0     3233.06     3007.52    113.58 o
   7   8   0     5328.84     5458.53    158.13 o
   8   8   0     7484.16     7377.97    360.28 o
   9   8   0     3068.82     2908.28    106.86 o
  10   8   0     3255.64     3236.53     99.81 o
  11   8   0     4101.92     3817.11    107.71 o
  12   8   0     1579.02     1543.94     80.07 o
  13   8   0     1635.86     1705.10     84.25 o
  14   8   0      272.19      301.87     52.84 o
  15   8   0       50.27      120.69     46.85 o
   1   9   0       18.90       26.99     23.94 o
   2   9   0      107.86       99.13     24.28 o
   3   9   0      151.12      179.17     23.62 o
   4   9   0     1560.11     1421.23     65.12 o
   5   9   0     1907.26     1822.13    103.14 o
   6   9   0     2323.73     2230.34     84.68 o
   7   9   0     1502.84     1529.22    231.67 o
   8   9   0     1537.79     1618.33     76.19 o
   9   9   0     1598.18     1393.86     72.12 o
  10   9   0     2095.35     2198.51     76.66 o
  11   9   0     1981.28     2058.03     91.42 o
  12   9   0     2035.16     2058.09     92.97 o
  13   9   0     1267.93     1322.22     77.54 o
  14   9   0     1377.68     1429.11     80.89 o
  15   9   0      477.81      606.81     78.42 o
   0  10   0     1153.24     1252.59    188.70 o
   1  10   0      209.44      181.73     28.48 o
   2  10   0       15.47       -4.67     24.91 o
   3  10   0      160.31      171.59     26.21 o
   4  10   0      102.18       83.39     39.04 o
   5  10   0      915.64      935.68     71.60 o
   6  10   0      928.81      830.44     55.34 o
   7  10   0       16.26      -64.74     43.16 o
   8  10   0       57.64       78.39     51.94 o
   9  10   0      646.64      625.81     72.95 o
  10  10   0      209.75      117.89     43.50 o
  11  10   0       35.92       47.72     43.45 o
  12  10   0      100.43      100.74     45.72 o
  13  10   0        3.87       -2.08     48.29 o
  14  10   0       88.72       45.00     46.74 o
   1  11   0        5.68       -0.93     17.79 o
   2  11   0     1128.07     1153.90     50.48 o
   3  11   0     1083.98      999.44     72.52 o
   4  11   0      511.11      537.14     50.95 o
   5  11   0      282.34      286.17     44.31 o
   6  11   0      550.22      473.85     63.98 o
   7  11   0     2645.10     2465.34    125.18 o
   8  11   0     1736.00     1592.31    110.14 o
   9  11   0     1325.78     1285.40     92.87 o
  10  11   0      808.39      709.32     76.60 o
  11  11   0      523.33      512.25     69.48 o
  12  11   0      781.30      930.94    106.60 o
  13  11   0     1309.51     1277.93     97.54 o
   0  12   0    18707.30    19796.80    570.23 o
   1  12   0    15405.69    15835.97    381.77 o
   2  12   0     7570.79     7149.01    194.43 o
   3  12   0     5293.39     5287.85    171.27 o
   4  12   0     7068.59     6537.36    424.79 o
   5  12   0     7580.59     7520.00    206.48 o
   6  12   0     8276.68     8088.70    588.19 o
   7  12   0     6923.23     6376.72    255.65 o
   8  12   0     4884.03     4879.68    191.10 o
   9  12   0     2825.97     2836.41    137.04 o
  10  12   0     1393.63     1424.36    109.92 o
  11  12   0     1145.50     1296.95    112.78 o
  12  12   0     1539.87     1627.14    106.17 o
   1  13   0       35.65       25.17     46.45 o
   2  13   0        0.86      -53.11     35.41 o
   3  13   0      120.96      152.92     42.44 o
   4  13   0        6.82       20.37     41.15 o
   5  13   0        1.30       -1.99     51.96 o
   6  13   0       62.21       -4.79     55.54 o
   7  13   0       30.54       40.18     56.41 o
   8  13   0       16.30       21.44     54.50 o
   9  13   0       10.30       29.49     76.97 o
  10  13   0        1.79       13.44     52.89 o
  11  13   0      154.97      210.87     59.11 o
   0  14   0    12624.34    12979.80    578.84 o
   1  14   0     7188.75     7250.83    200.50 o
   2  14   0     3378.00     3391.66    117.96 o
   3  14   0     1840.36     1863.05     84.05 o
   4  14   0     3137.32     3229.48    116.08 o
   5  14   0     3533.61     3431.45    150.53 o
   6  14   0     3401.77     3184.58    147.55 o
   7  14   0     3273.02     3211.91    150.02 o
   8  14   0     2634.83     2665.10    136.09 o
   9  14   0     1346.23     1326.74     98.40 o
  10  14   0      995.46     1038.26     92.13 o
   1  15   0      366.26      342.30     66.34 o
   2  15   0      520.95      535.94     73.78 o
   3  15   0      151.58       70.48     42.31 o
   4  15   0        5.18       25.75     50.23 o
   5  15   0       56.80       50.51     55.38 o
   6  15   0      141.67       79.74     65.21 o
   7  15   0      430.48      515.62     78.63 o
   8  15   0      528.43      610.57     78.42 o
   0  16   0      123.96       45.69     79.76 o
   1  16   0       63.80       11.02     53.57 o
   2  16   0        7.00       39.50     55.26 o
   3  16   0       29.34      -14.11     49.64 o
   4  16   0        1.35       -0.41     52.16 o
   5  16   0        1.34      -68.12     52.42 o
   6  16   0        1.41       27.98     57.14 o
   1  17   0       13.45      -15.86     52.23 o
   2  17   0       79.23      -13.27     53.97 o
   3  17   0      125.81       74.79     90.17 o
 -17   1   1      120.42       75.80     54.95 o
 -16   1   1      104.31       83.22     52.35 o
 -15   1   1       95.43      176.12     81.60 o
 -14   1   1      849.02      827.96     60.79 o
 -13   1   1      558.35      605.51     77.84 o
 -12   1   1      258.38      316.16     37.78 o
 -11   1   1        5.05       39.38     19.36 o
 -10   1   1      187.43      194.71     19.99 o
  -9   1   1     1125.46     1235.27     40.19 o
  -8   1   1     1657.09     1670.85     46.18 o
  -7   1   1      424.65      440.92     24.62 o
  -6   1   1      759.45      854.36     29.39 o
  -5   1   1     6032.51     6253.46    106.96 o
  -4   1   1      201.04      228.47     24.15 o
  -3   1   1    37088.11    40742.83    694.65 o
  -2   1   1    15540.87    16827.74    263.86 o
  -1   1   1    26444.50    31833.58    862.00 o
   0   1   1    43816.77    52243.23    893.62 o
   1   1   1    14183.33    17011.28    293.08 o
   2   1   1     4478.44     4316.54    100.87 o
   3   1   1    30215.33    32639.21    626.72 o
   4   1   1    13791.21    13396.17    215.15 o
   5   1   1    38415.09    41522.00    653.04 o
   6   1   1    47409.50    47943.25    753.78 o
   7   1   1    32003.52    32124.13    510.36 o
   8   1   1    21337.16    21586.03    348.86 o
   9   1   1     9879.65     9744.56    166.89 o
  10   1   1     5156.67     5120.36    206.41 o
  11   1   1     4448.95     4542.12    105.28 o
  12   1   1    10290.35    10719.22    233.86 o
  13   1   1     8689.53     8809.69    232.22 o
  14   1   1     5631.91     5956.11    348.51 o
  15   1   1     2885.37     3249.82    227.60 o
  16   1   1     1580.02     1827.92    109.07 o
  17   1   1      867.92      953.37    142.56 o
 -17   2   1      754.51      781.48     79.67 o
 -16   2   1     1399.82     1548.23    164.12 o
 -15   2   1     1795.25     1664.85     86.97 o
 -14   2   1     5085.31     5134.78    217.75 o
 -13   2   1     8091.72     8171.23    219.22 o
 -12   2   1     8860.26     8871.32    196.72 o
 -11   2   1     7850.99     8113.50    236.22 o
 -10   2   1    10260.18    10161.25    195.01 o
  -9   2   1    13470.39    12805.30    253.08 o
  -8   2   1    24905.25    23411.51    550.87 o
  -7   2   1    20353.65    18735.84    361.29 o
  -6   2   1    23420.22    22679.84    361.73 o
  -5   2   1    27868.16    27636.32    476.86 o
  -4   2   1    43156.24    45278.67    869.08 o
  -3   2   1    34814.66    36947.34    634.27 o
  -2   2   1    34296.02    37359.95    714.93 o
  -1   2   1    32195.76    37500.38    638.74 o
   0   2   1    44923.26    54680.82    847.76 o
   1   2   1    39104.70    44602.30    763.44 o
   2   2   1     7948.71     8345.71    254.41 o
   3   2   1    44590.60    50448.95    964.99 o
   4   2   1    13633.35    13547.58    267.88 o
   5   2   1    40671.18    44732.57    858.44 o
   6   2   1     7947.62     7661.28    246.85 o
   7   2   1     6312.17     5986.80    118.28 o
   8   2   1      978.22     1000.09     36.77 o
   9   2   1     1030.95     1075.97     40.85 o
  10   2   1      451.65      431.60     45.89 o
  11   2   1     1231.40     1203.00     45.88 o
  12   2   1     1887.05     1726.99     83.24 o
  13   2   1     1014.46      990.01     64.37 o
  14   2   1        4.28       35.73     42.24 o
  15   2   1       12.66       76.47     53.81 o
  16   2   1       11.86      -73.07     48.72 o
  17   2   1        8.35        6.29     54.81 o
 -17   3   1       21.50       53.45     56.88 o
 -16   3   1       34.38       62.44     42.82 o
 -15   3   1       27.74       66.09     43.57 o
 -14   3   1       77.88       63.29     39.00 o
 -13   3   1      109.98       93.46     31.70 o
 -12   3   1      982.73     1001.62     76.13 o
 -11   3   1     1680.78     1346.89    163.66 o
 -10   3   1        0.20      -16.69     16.03 o
  -9   3   1     1260.60     1233.32     43.26 o
  -8   3   1       92.83       57.78     20.27 o
  -7   3   1       30.61       11.58     24.62 o
  -6   3   1      293.99      289.81     22.93 o
  -5   3   1    14237.35    14717.25    262.29 o
  -4   3   1      547.68      500.90     55.08 o
  -3   3   1      193.73      211.23     18.26 o
  -2   3   1    17304.52    20127.69    392.38 o
  -1   3   1     6320.73     7213.25    146.59 o
   0   3   1       39.44       31.11     13.05 o
   1   3   1    19300.93    22519.59    389.40 o
   2   3   1     4097.50     4326.75     93.05 o
   3   3   1     2266.18     2400.67     59.24 o
   4   3   1     1685.87     2008.30     52.23 o
   5   3   1     5177.13     5235.03     99.83 o
   6   3   1      696.17      699.38     40.61 o
   7   3   1        7.64      -15.50     16.45 o
   8   3   1      705.57      716.67     36.95 o
   9   3   1      420.44      419.71     30.29 o
  10   3   1      100.93       95.08     29.39 o
  11   3   1      754.50      747.79     43.73 o
  12   3   1      729.48      638.45     42.79 o
  13   3   1      225.26      269.86     47.02 o
  14   3   1       46.45       14.41     40.89 o
  15   3   1      194.51      218.99     48.35 o
  16   3   1        5.91       36.67     43.35 o
  17   3   1       54.03       25.28    147.24 o
 -17   4   1     1725.30     1870.77    112.82 o
 -16   4   1     1810.53     1991.71     91.24 o
 -15   4   1     3121.71     3313.07    212.84 o
 -14   4   1     3226.02     3350.44    118.46 o
 -13   4   1     4602.97     4131.26    320.85 o
 -12   4   1     8547.12     8559.09    226.35 o
 -11   4   1     7234.93     7614.83    174.90 o
 -10   4   1    18303.90    18660.20    381.92 o
  -9   4   1    24482.07    25096.90    499.64 o
  -8   4   1    15847.51    15369.14    314.05 o
  -7   4   1    23779.80    22997.00    406.47 o
  -6   4   1    13460.01    12988.44    212.39 o
  -5   4   1    70989.28    77394.45   1481.64 o
  -4   4   1    77748.73    85526.59   1463.23 o
  -3   4   1    42160.20    45099.19    775.73 o
  -2   4   1    34131.61    37503.40    722.86 o
  -1   4   1    25640.34    28823.70    557.45 o
   0   4   1    38229.03    43540.66    969.18 o
   1   4   1    31748.50    36756.95    632.50 o
   2   4   1    36459.57    41158.68    706.95 o
   3   4   1    50893.18    56741.45   1253.16 o
   4   4   1    37115.69    39798.77    770.63 o
   5   4   1     4163.40     4115.37    114.90 o
   6   4   1    16112.50    16044.94    344.81 o
   7   4   1     4514.06     4224.70    106.64 o
   8   4   1     8519.80     8310.21    159.66 o
   9   4   1     6962.22     6608.39    249.28 o
  10   4   1     2309.76     2123.36     84.12 o
  11   4   1      782.58      821.65     45.76 o
  12   4   1      352.65      404.61     41.74 o
  13   4   1      339.51      344.67     50.95 o
  14   4   1      281.25      268.37     49.25 o
  15   4   1       69.15       43.10     44.83 o
  16   4   1        1.51        5.75     45.93 o
 -16   5   1      351.49      302.38     67.80 o
 -15   5   1      290.13      351.97     65.33 o
 -14   5   1        6.06        0.33     22.40 o
 -13   5   1      236.37      222.37     37.32 o
 -12   5   1       48.62        9.63     29.64 o
 -11   5   1      582.91      664.93     53.25 o
 -10   5   1      437.18      325.40     53.51 o
  -9   5   1      187.27      256.65     31.58 o
  -8   5   1      125.65      100.53     25.64 o
  -7   5   1       67.10      148.81     28.13 o
  -6   5   1     2411.07     2274.52     47.34 o
  -5   5   1     6757.24     6811.05    129.54 o
  -4   5   1     3467.18     3324.47     69.82 o
  -3   5   1     4504.40     4763.12    104.43 o
  -2   5   1     7433.59     8113.88    167.57 o
  -1   5   1     2245.28     2662.15     65.17 o
   0   5   1    10548.99    12195.45    283.97 o
   1   5   1    11863.89    13316.02    264.93 o
   2   5   1    16417.10    18168.02    319.12 o
   3   5   1    14124.95    15218.38    305.17 o
   4   5   1    23245.67    23742.07    468.67 o
   5   5   1    10865.38    11295.29    233.59 o
   6   5   1     5885.01     5449.67    124.44 o
   7   5   1    11362.84    11335.80    237.26 o
   8   5   1     5300.19     5192.81    126.05 o
   9   5   1    13669.88    13026.96    275.13 o
  10   5   1    10537.20    10276.62    224.94 o
  11   5   1     5029.06     4641.69    120.31 o
  12   5   1     3474.84     3443.04    118.77 o
  13   5   1     2067.82     1993.69     73.53 o
  14   5   1     1275.77     1339.11    149.93 o
  15   5   1     1688.43     1939.46     90.18 o
  16   5   1     2130.61     2324.52    111.62 o
 -16   6   1      181.35       99.24     61.41 o
 -15   6   1      127.02      171.04     62.40 o
 -14   6   1       47.07       53.95     39.67 o
 -13   6   1      390.93      356.24     68.85 o
 -12   6   1       76.06       44.40     32.18 o
 -11   6   1     1136.93     1066.98     52.02 o
 -10   6   1      465.52      485.75     39.55 o
  -9   6   1     1426.57     1400.51     80.52 o
  -8   6   1     1504.47     1455.73     47.70 o
  -7   6   1      211.78      149.99     26.93 o
  -6   6   1     3067.71     2727.57     75.74 o
  -5   6   1     2448.90     2649.27     73.22 o
  -4   6   1     4974.59     5040.16    112.29 o
  -3   6   1     2212.42     2108.97     64.12 o
  -2   6   1     1987.91     1998.73     66.16 o
  -1   6   1      553.68      504.69     26.53 o
   0   6   1     1485.09     1473.53     70.84 o
   1   6   1      393.74      392.56     24.59 o
   2   6   1     6170.36     6778.00    144.02 o
   3   6   1     2583.52     2675.93     63.38 o
   4   6   1       39.60       30.31     20.57 o
   5   6   1      249.77      236.50     25.25 o
   6   6   1       20.04       22.41     21.07 o
   7   6   1      507.00      457.07     31.47 o
   8   6   1     1025.83      829.23     54.97 o
   9   6   1       35.02       11.15     29.68 o
  10   6   1      552.47      513.36     41.36 o
  11   6   1      114.40       66.56     32.59 o
  12   6   1        2.61       20.60     32.56 o
  13   6   1       63.10       85.77     34.46 o
  14   6   1        2.90       -8.68     42.20 o
  15   6   1       43.67       42.73     44.06 o
  16   6   1       35.83       23.89     58.61 o
 -16   7   1      501.40      553.82     78.76 o
 -15   7   1      123.06      260.75     48.05 o
 -14   7   1      138.71      209.20     46.19 o
 -13   7   1       26.43       88.04     41.56 o
 -12   7   1      102.71      100.50     34.12 o
 -11   7   1      153.87      118.83     32.73 o
 -10   7   1       97.49       92.55     29.98 o
  -9   7   1      979.33      874.39     45.39 o
  -8   7   1      202.14      202.52     29.53 o
  -7   7   1      182.02      171.33     27.83 o
  -6   7   1     1415.76     1433.00     57.59 o
  -5   7   1     4463.34     4342.07    166.62 o
  -4   7   1     3620.19     3511.42     93.34 o
  -3   7   1     5413.32     5249.03    117.76 o
  -2   7   1    12451.43    13038.42    293.58 o
  -1   7   1     6134.96     6127.30    190.12 o
   0   7   1     4715.94     4790.17    247.01 o
   1   7   1     3563.08     3838.76     91.67 o
   2   7   1    15312.09    15929.68    319.24 o
   3   7   1    28391.22    30950.05    603.81 o
   4   7   1    25264.03    26524.79    526.12 o
   5   7   1    17487.37    17037.28    346.80 o
   6   7   1     5181.52     5179.02    123.85 o
   7   7   1     2527.15     2408.00    112.25 o
   8   7   1    11117.56    10650.48    272.50 o
   9   7   1    15390.58    14830.74    363.18 o
  10   7   1    15156.97    13880.44    567.01 o
  11   7   1     8294.95     8386.93    193.29 o
  12   7   1     3235.80     3443.15    102.50 o
  13   7   1     3221.66     3370.23    102.08 o
  14   7   1     1793.46     1989.85     76.95 o
  15   7   1     2104.20     2078.18    140.15 o
 -15   8   1     1144.74     1227.93    104.91 o
 -14   8   1      677.90      627.78     76.61 o
 -13   8   1     1942.83     2034.23     92.12 o
 -12   8   1     1157.15     1076.11     69.40 o
 -11   8   1     3983.93     3874.53    202.10 o
 -10   8   1     4598.94     4718.20    122.92 o
  -9   8   1     6964.91     6552.60    155.18 o
  -8   8   1     6150.30     5600.99    162.50 o
  -7   8   1     3551.38     3550.01     97.43 o
  -6   8   1     8042.27     7952.26    206.81 o
  -5   8   1    15109.06    15630.16    372.66 o
  -4   8   1    21974.06    21861.25    434.16 o
  -3   8   1    14007.78    13928.83    284.06 o
  -2   8   1     6403.99     6563.41    145.48 o
  -1   8   1     5961.60     6012.08    156.03 o
   0   8   1    13100.47    14018.29    332.13 o
   1   8   1     9284.73     9624.91    202.48 o
   2   8   1    14146.24    14620.42    296.84 o
   3   8   1    13512.16    13844.03    360.51 o
   4   8   1     5338.27     5396.86    188.14 o
   5   8   1      997.80     1124.59     69.21 o
   6   8   1     2777.01     2669.54    141.37 o
   7   8   1     3907.52     3892.79    123.38 o
   8   8   1     5700.47     5555.82    161.56 o
   9   8   1     2774.48     2566.45    116.22 o
  10   8   1     1356.43     1166.20     68.81 o
  11   8   1       93.34        0.32     48.68 o
  12   8   1      272.84      124.64     51.82 o
  13   8   1       93.10      174.17     45.76 o
  14   8   1      193.18      293.10     52.06 o
  15   8   1      310.27      240.72     73.13 o
 -15   9   1      382.48      342.33     55.25 o
 -14   9   1       37.73       20.75     54.00 o
 -13   9   1       65.99       57.21     43.43 o
 -12   9   1      105.40       81.87     44.71 o
 -11   9   1      159.18      226.13     48.61 o
 -10   9   1       30.51      -14.33     40.03 o
  -9   9   1      284.21      294.96     46.44 o
  -8   9   1      542.34      542.53     67.48 o
  -7   9   1      228.66      230.73     38.02 o
  -6   9   1      745.23      602.83     47.68 o
  -5   9   1     3458.80     3395.26    110.69 o
  -4   9   1     2019.90     1918.07     76.04 o
  -3   9   1       14.06       17.53     58.59 o
  -2   9   1       50.49       35.20     24.06 o
  -1   9   1      347.27      337.04     34.35 o
   0   9   1      688.48      654.28     43.69 o
   1   9   1     3408.28     3353.59     88.24 o
   2   9   1     5752.65     5958.93    140.13 o
   3   9   1     2670.77     2689.60     94.91 o
   4   9   1     1996.54     1888.25    150.99 o
   5   9   1     1359.90     1348.22    122.28 o
   6   9   1      379.43      438.44     38.63 o
   7   9   1     1968.02     1906.79     81.51 o
   8   9   1     2666.51     2696.95    108.54 o
   9   9   1     1527.84     1484.31     75.94 o
  10   9   1      856.53      806.24     49.27 o
  11   9   1      379.86      428.48     42.28 o
  12   9   1      676.10      666.59     61.50 o
  13   9   1      312.51      326.34     53.25 o
  14   9   1      323.43      338.11     55.72 o
 -14  10   1     2606.25     2911.06    118.14 o
 -13  10   1     2923.23     2990.15    128.95 o
 -12  10   1     3626.18     3818.34    171.66 o
 -11  10   1     3617.76     3916.31    167.42 o
 -10  10   1     5759.29     5741.41    211.42 o
  -9  10   1     7696.10     7685.75    263.17 o
  -8  10   1     9223.21     9096.82    299.31 o
  -7  10   1    11207.12    11653.95    413.36 o
  -6  10   1    11754.86    11552.94    290.37 o
  -5  10   1    18477.36    18951.44    451.59 o
  -4  10   1    14758.49    14245.93    347.22 o
  -3  10   1     9305.00     9507.67    204.86 o
  -2  10   1     8566.93     8477.06    208.88 o
  -1  10   1    13742.94    14359.76    344.40 o
   0  10   1    21768.59    22316.99    446.83 o
   1  10   1    15900.66    16311.45    333.40 o
   2  10   1     9425.72     9677.18    208.28 o
   3  10   1     6387.33     6292.20    174.15 o
   4  10   1     4938.47     4864.55    144.07 o
   5  10   1     5368.11     5101.45    172.19 o
   6  10   1     4968.57     4685.25    177.94 o
   7  10   1     2610.91     2388.13    115.48 o
   8  10   1     1552.07     1434.00     73.22 o
   9  10   1      944.95      958.50     66.28 o
  10  10   1      655.61      650.65     67.23 o
  11  10   1      479.25      461.34     56.32 o
  12  10   1      163.12      189.35     61.69 o
  13  10   1       73.15       47.29     62.81 o
  14  10   1       27.51       49.12     48.18 o
 -13  11   1       14.01       53.70     57.43 o
 -12  11   1       56.14       92.23     59.63 o
 -11  11   1       15.20       -6.89     51.83 o
 -10  11   1       78.45      171.97     53.15 o
  -9  11   1      560.10      429.57     65.69 o
  -8  11   1      912.36      956.78    117.16 o
  -7  11   1      251.34      138.69     54.27 o
  -6  11   1       97.20       64.21     44.68 o
  -5  11   1       28.83       13.30     37.51 o
  -4  11   1     1069.69     1012.35     90.48 o
  -3  11   1     2019.79     1838.53     79.39 o
  -2  11   1     3180.67     3288.97     90.61 o
  -1  11   1     1902.36     1707.00    104.41 o
   0  11   1     2668.36     2616.81     79.46 o
   1  11   1     1281.03     1394.90     56.42 o
   2  11   1     1532.89     1529.11     77.57 o
   3  11   1     2236.26     2214.61     88.92 o
   4  11   1     1811.39     1723.50     77.89 o
   5  11   1     3633.16     3777.88    123.74 o
   6  11   1     4059.48     3938.60    161.91 o
   7  11   1     1519.47     1536.92     96.50 o
   8  11   1     1347.55     1380.51    207.55 o
   9  11   1     1078.84     1177.32     88.75 o
  10  11   1      897.27      848.37     82.17 o
  11  11   1     1221.07     1160.25     76.69 o
  12  11   1     1173.34     1153.41     75.29 o
  13  11   1      836.30      791.30     69.72 o
 -12  12   1      817.49      889.03    128.99 o
 -11  12   1      357.39      331.03     65.48 o
 -10  12   1      398.32      398.95     64.59 o
  -9  12   1      578.89      462.50     70.47 o
  -8  12   1     1845.60     1887.79    133.97 o
  -7  12   1     2856.96     2732.00    143.32 o
  -6  12   1     2102.20     2042.23    141.43 o
  -5  12   1     1599.03     1516.04    106.14 o
  -4  12   1     1247.31     1227.82     94.22 o
  -3  12   1      935.47      894.58     58.55 o
  -2  12   1     2436.63     2237.49    177.28 o
  -1  12   1     3825.50     3728.05    101.13 o
   0  12   1     2355.49     2315.70     76.10 o
   1  12   1     2977.86     2417.80    341.87 o
   2  12   1      629.16      673.84     53.73 o
   3  12   1      635.90      569.34     52.20 o
   4  12   1     1170.54     1045.35     63.44 o
   5  12   1     2022.23     1965.68    108.83 o
   6  12   1      769.65      691.31     74.50 o
   7  12   1      154.54      118.88     58.19 o
   8  12   1       16.09       57.23     53.41 o
   9  12   1       42.50       70.05     53.06 o
  10  12   1       82.20      130.23     59.71 o
  11  12   1       83.50      152.79     53.96 o
  12  12   1        0.38      188.39     61.77 o
 -11  13   1        0.35       17.67     49.85 o
 -10  13   1        0.22       32.68    120.77 o
  -9  13   1       33.38      -23.71     51.38 o
  -8  13   1       26.62      -10.72     62.27 o
  -7  13   1      392.68      339.05     68.39 o
  -6  13   1      339.23      285.27     62.16 o
  -5  13   1      460.89      345.66     50.61 o
  -4  13   1      616.49      534.01     53.64 o
  -3  13   1      790.71      762.08     66.40 o
  -2  13   1      646.65      573.66     54.19 o
  -1  13   1     4124.86     3872.50    218.06 o
   0  13   1     3982.91     3985.47    127.75 o
   1  13   1     3223.95     3055.63    140.35 o
   2  13   1     2712.01     2592.66    122.79 o
   3  13   1     1475.14     1457.65     73.45 o
   4  13   1     3006.49     2917.22    159.59 o
   5  13   1     5962.54     5968.77    215.93 o
   6  13   1     6514.01     6146.16    271.55 o
   7  13   1     5332.98     5228.06    199.32 o
   8  13   1     3260.24     3271.36    150.76 o
   9  13   1     1741.62     1595.99    118.96 o
  10  13   1     1172.04     1219.01     94.08 o
  11  13   1     1493.48     1351.53     96.61 o
 -10  14   1      546.30      607.86     78.87 o
  -9  14   1      754.42      660.96     78.11 o
  -8  14   1      976.89      904.53     86.78 o
  -7  14   1     1277.49     1248.39    169.85 o
  -6  14   1      868.55      919.67     85.97 o
  -5  14   1      645.72      600.44     74.67 o
  -4  14   1      698.80      739.54     60.05 o
  -3  14   1      833.19      947.60     85.45 o
  -2  14   1     1316.48     1237.52     90.57 o
  -1  14   1     2069.86     1904.85    108.59 o
   0  14   1     1518.54     1536.10    107.51 o
   1  14   1     1219.67     1157.61     83.43 o
   2  14   1      304.72      319.18     47.27 o
   3  14   1      990.20      969.46     63.52 o
   4  14   1     1312.66     1316.64     91.30 o
   5  14   1      593.20      485.67     71.31 o
   6  14   1      625.74      545.13     75.48 o
   7  14   1      278.01      296.10     67.63 o
   8  14   1      185.43      167.47     61.47 o
   9  14   1      132.40      139.84     60.86 o
  10  14   1       32.77      -23.21    101.93 o
  -8  15   1       57.59       40.03     78.63 o
  -7  15   1        2.65      -38.05     56.85 o
  -6  15   1      128.07      128.20     72.07 o
  -5  15   1       12.07      -50.79     51.38 o
  -4  15   1       45.48       65.92     41.87 o
  -3  15   1      471.04      487.41     54.48 o
  -2  15   1     1109.34     1092.85     89.48 o
  -1  15   1     1000.16      859.11     85.34 o
   0  15   1      589.82      594.18     81.95 o
   1  15   1      300.96      311.58     64.72 o
   2  15   1      226.69      262.49     51.36 o
   3  15   1      580.98      549.12     54.64 o
   4  15   1      543.74      577.59    167.67 o
   5  15   1     1553.89     1407.11     95.36 o
   6  15   1     1417.58     1394.58    100.26 o
   7  15   1      966.76      924.76     88.70 o
   8  15   1      816.13      726.99     83.71 o
  -6  16   1     2131.35     2375.56    127.64 o
  -5  16   1     2942.30     3025.74    144.82 o
  -4  16   1     3226.00     3509.43    156.04 o
  -3  16   1     3280.11     3153.13    161.48 o
  -2  16   1     3058.30     3037.65    147.04 o
  -1  16   1     2856.33     2963.94    145.41 o
   0  16   1     2429.34     2506.14    132.40 o
   1  16   1     1829.28     1659.19    106.30 o
   2  16   1     2032.03     1768.60    108.43 o
   3  16   1     2270.29     2381.07    121.81 o
   4  16   1     2089.22     2368.10    242.45 o
   5  16   1     1663.10     1540.64    103.51 o
   6  16   1      576.54      691.06     80.43 o
  -3  17   1        8.82      101.02     90.32 o
  -2  17   1        4.38       -9.47     53.43 o
  -1  17   1       24.57        0.08     56.44 o
   0  17   1      115.99      131.20     63.63 o
   1  17   1      272.00      321.03     69.07 o
   2  17   1      224.39      349.96    101.32 o
   3  17   1      352.80      437.11    107.81 o
 -17   0   2     1107.69     1192.66    127.86 o
 -16   0   2     1762.38     1769.39    146.41 o
 -15   0   2     5396.62     5528.61    287.08 o
 -14   0   2     7797.29     8681.39    282.31 o
 -13   0   2     8517.57     8325.74    271.15 o
 -12   0   2     7656.86     7881.37    349.99 o
 -11   0   2     4414.60     4359.12    125.49 o
 -10   0   2     6386.67     6474.66    169.43 o
  -9   0   2    21756.01    21604.95    497.07 o
  -8   0   2    18144.52    17075.20    395.91 o
  -7   0   2    23991.52    23241.80    454.84 o
  -6   0   2    26992.13    26118.50    835.19 o
  -5   0   2    17690.48    16641.95    374.06 o
  -4   0   2    13209.11    13861.83    313.44 o
  -3   0   2     6350.41     5459.50    156.19 o
  -2   0   2      941.16      847.07     52.85 o
  -1   0   2    56183.55    62231.69   1677.98 o
   0   0   2    20077.63    24163.83    923.07 o
   1   0   2    16592.06    17909.82    682.73 o
   2   0   2     2611.91     2681.40     80.06 o
   3   0   2     3083.86     3086.90     79.16 o
   4   0   2     2080.11     2408.07     65.22 o
   5   0   2      519.98      558.62     27.42 o
   6   0   2      290.24      341.24     24.38 o
   7   0   2      254.52      198.03     21.79 o
   8   0   2      224.62      163.22     23.05 o
   9   0   2       50.67       63.63     22.62 o
  10   0   2       79.11       80.05     25.06 o
  11   0   2     1560.44     1476.36    105.09 o
  12   0   2      687.88      853.84     95.59 o
  13   0   2     2198.01     2053.66    106.96 o
  14   0   2     1630.82     1673.95    140.07 o
  15   0   2      500.42      606.28    107.81 o
  16   0   2      106.84       68.00     75.39 o
  17   0   2      222.79      231.75     91.67 o
 -17   1   2        2.13      -24.70     65.74 o
 -16   1   2        2.45      -32.00     58.80 o
 -15   1   2       19.26       50.59     41.70 o
 -14   1   2      268.47      351.05     49.94 o
 -13   1   2      789.73      770.52     54.49 o
 -12   1   2      781.56      757.93     49.30 o
 -11   1   2      345.46      351.70     28.85 o
 -10   1   2      241.29      293.11     22.58 o
  -9   1   2      288.39      292.71     22.09 o
  -8   1   2     3583.03     3314.00     74.96 o
  -7   1   2     5981.51     5645.99    101.54 o
  -6   1   2     5262.83     4986.35     77.00 o
  -5   1   2     9522.56     9743.92    175.89 o
  -4   1   2      320.88      279.17     15.54 o
  -3   1   2     5270.84     5309.44    109.03 o
  -2   1   2     5683.12     5973.84    137.28 o
  -1   1   2      244.45      314.74     13.60 o
   0   1   2    26652.05    33176.56    729.35 o
   1   1   2     2568.35     2734.30     50.56 o
   2   1   2    11935.12    12661.23    282.88 o
   3   1   2     1167.15     1225.12     61.96 o
   4   1   2     4240.20     4058.37     76.89 o
   5   1   2    11743.60    11895.58    193.32 o
   6   1   2    14011.17    13876.85    225.63 o
   7   1   2     6214.57     5799.77    102.74 o
   8   1   2     7681.72     7421.28    129.61 o
   9   1   2     1119.18     1080.93     33.26 o
  10   1   2     1834.07     1722.80     75.12 o
  11   1   2     1758.52     1698.29     67.29 o
  12   1   2     3472.62     3583.42    132.80 o
  13   1   2     2621.05     2488.56     99.39 o
  14   1   2      295.43      407.84     50.73 o
  15   1   2      305.38      384.58     64.49 o
  16   1   2      143.77      180.27    124.92 o
  17   1   2      279.95      450.46     94.39 o
 -17   2   2      419.54      410.48     67.88 o
 -16   2   2     1075.14     1154.69     84.70 o
 -15   2   2     1399.29     1515.03     78.56 o
 -14   2   2     1631.15     1682.58     82.42 o
 -13   2   2     3017.47     3213.38     93.78 o
 -12   2   2     5479.12     5401.35    118.43 o
 -11   2   2     4295.23     4070.76     95.09 o
 -10   2   2     1908.50     1811.94     65.03 o
  -9   2   2     3103.45     2968.95     84.53 o
  -8   2   2     4500.66     4776.77     90.94 o
  -7   2   2    13743.59    13580.26    245.21 o
  -6   2   2    13388.22    13483.79    271.29 o
  -5   2   2    17287.54    17447.67    279.51 o
  -4   2   2     9258.21     9487.61    155.35 o
  -3   2   2      483.34      543.21     17.10 o
  -2   2   2    16877.33    18147.75    405.98 o
  -1   2   2     9025.73     9026.62    438.67 o
   0   2   2    24696.06    29094.90    498.85 o
   1   2   2     7500.98     7985.33    140.57 o
   2   2   2      659.01      669.47     18.60 o
   3   2   2     6055.68     6999.72    160.07 o
   4   2   2     1204.83     1095.35     38.50 o
   5   2   2     1154.59      989.34     59.59 o
   6   2   2      615.51      704.09     31.28 o
   7   2   2       25.89       41.91     17.57 o
   8   2   2     1098.01     1028.93     37.46 o
   9   2   2      704.76      750.17     34.57 o
  10   2   2      194.95      184.53     26.41 o
  11   2   2     1097.37     1075.43     59.13 o
  12   2   2     2751.92     2753.47    135.70 o
  13   2   2      284.24      246.05     47.84 o
  14   2   2      111.71      106.43     57.21 o
  15   2   2       21.21       77.85     43.31 o
  16   2   2       36.12       18.00     54.36 o
  17   2   2      353.76      456.05     73.73 o
 -17   3   2      155.40       81.14     45.11 o
 -16   3   2       65.00      107.17     45.88 o
 -15   3   2      575.31      619.54     62.33 o
 -14   3   2      328.16      409.17     50.51 o
 -13   3   2     1751.25     1776.61     71.54 o
 -12   3   2     2800.90     2762.90    107.36 o
 -11   3   2     3316.28     3274.58     82.26 o
 -10   3   2     5629.90     5259.01    144.52 o
  -9   3   2     7882.35     7741.83    172.85 o
  -8   3   2    11715.58    11837.43    218.33 o
  -7   3   2    14653.40    14397.77    235.73 o
  -6   3   2    35054.94    36201.40    627.33 o
  -5   3   2    46173.25    51014.21    876.51 o
  -4   3   2    42489.71    46317.27    670.46 o
  -3   3   2    15550.96    16419.80    320.84 o
  -2   3   2    55313.53    62850.61   1190.42 o
  -1   3   2    64930.71    73221.15   1391.20 o
   0   3   2   117648.78   138687.84   2144.56 o
   1   3   2    95335.11   109739.81   1868.73 o
   2   3   2    42446.49    46274.64    793.51 o
   3   3   2    41309.22    44826.68    863.83 o
   4   3   2    61360.22    66611.05   1477.59 o
   5   3   2    52141.03    54745.23   1051.15 o
   6   3   2    54675.24    55366.59   1062.83 o
   7   3   2    29954.05    29380.73    579.48 o
   8   3   2    20674.98    20460.79    392.00 o
   9   3   2    21340.71    20721.57    370.81 o
  10   3   2    14792.71    14721.17    336.98 o
  11   3   2    12602.82    12864.03    273.14 o
  12   3   2    11469.38    11572.33    293.42 o
  13   3   2     5636.72     5692.74    168.72 o
  14   3   2     2939.74     3013.60    124.46 o
  15   3   2     2277.12     2318.33     98.24 o
  16   3   2     2006.80     2010.97    114.96 o
 -17   4   2      160.21      206.26     64.50 o
 -16   4   2      339.33      246.30     48.64 o
 -15   4   2      374.33      402.89     53.14 o
 -14   4   2      312.15      255.03     37.78 o
 -13   4   2     1816.11     1739.89     85.36 o
 -12   4   2      225.91      179.08     30.31 o
 -11   4   2      229.41      261.89     58.25 o
 -10   4   2     1632.25     1699.42     74.10 o
  -9   4   2     7629.03     7437.08    148.39 o
  -8   4   2     2293.77     2315.79     53.71 o
  -7   4   2     5277.93     5302.77    107.46 o
  -6   4   2      108.51      119.88     23.23 o
  -5   4   2      209.83      253.34     16.18 o
  -4   4   2     4763.15     4925.46    108.55 o
  -3   4   2     7564.14     7246.33    171.54 o
  -2   4   2     4317.03     4582.21     99.94 o
  -1   4   2     6311.54     6818.07    127.35 o
   0   4   2       35.26       59.53     13.24 o
   1   4   2     1141.07     1163.73     28.30 o
   2   4   2     1670.53     1820.38     48.77 o
   3   4   2     8499.41     9471.63    193.43 o
   4   4   2     1740.05     1624.65     64.05 o
   5   4   2     2514.19     2463.96    108.80 o
   6   4   2     2259.78     2103.77     75.46 o
   7   4   2     1162.20     1229.79     41.30 o
   8   4   2      184.15      205.07     21.89 o
   9   4   2      510.19      502.41     44.52 o
  10   4   2       38.38       38.41     27.95 o
  11   4   2      330.22      349.01     41.93 o
  12   4   2      623.08      596.80     43.64 o
  13   4   2       10.40      -20.34     39.14 o
  14   4   2      352.44      348.39     52.14 o
  15   4   2      397.00      455.46     57.87 o
  16   4   2      122.98      172.07     49.39 o
 -17   5   2       15.86       25.49    169.93 o
 -16   5   2      247.44      276.26     65.60 o
 -15   5   2      119.19      107.41     58.95 o
 -14   5   2      207.41      151.87     59.25 o
 -13   5   2       79.92       74.67     30.57 o
 -12   5   2      297.69      317.55     37.45 o
 -11   5   2      250.88      303.03     35.47 o
 -10   5   2     3295.09     3120.17    158.74 o
  -9   5   2     7632.41     7121.79    236.55 o
  -8   5   2     4356.84     4545.18    105.07 o
  -7   5   2     2373.28     2238.75     55.88 o
  -6   5   2      744.35      801.10     49.32 o
  -5   5   2    14902.59    15209.55    272.70 o
  -4   5   2    14899.47    15771.92    314.05 o
  -3   5   2    19347.02    20028.38    394.36 o
  -2   5   2    19675.51    21116.59    414.06 o
  -1   5   2    16824.51    17320.46    398.43 o
   0   5   2    20601.03    22154.48    433.42 o
   1   5   2    32994.84    36805.35    635.27 o
   2   5   2    27751.28    30403.04    526.77 o
   3   5   2    39194.94    42055.70    815.13 o
   4   5   2    11322.14    10900.78    224.07 o
   5   5   2    11925.88    11474.25    236.57 o
   6   5   2     4678.99     4414.60    131.75 o
   7   5   2    11465.06    11076.07    273.79 o
   8   5   2     9274.78     9124.84    233.86 o
   9   5   2     9383.94     9448.19    279.02 o
  10   5   2     8164.02     8114.77    184.52 o
  11   5   2     3379.12     3213.88    110.82 o
  12   5   2     2117.59     2022.15     73.22 o
  13   5   2     1134.84     1005.23     66.05 o
  14   5   2      914.51     1013.15     68.15 o
  15   5   2     1264.07     1444.10     79.97 o
  16   5   2      954.92     1160.59     75.62 o
 -16   6   2     2490.28     3235.03    239.51 o
 -15   6   2     1730.13     1848.62    104.08 o
 -14   6   2     1754.10     1903.10     91.47 o
 -13   6   2     3504.62     3468.02    122.01 o
 -12   6   2     7518.84     7772.65    266.66 o
 -11   6   2     5799.24     5784.89    141.77 o
 -10   6   2    14425.98    14433.03    303.82 o
  -9   6   2    13468.25    12635.28    585.90 o
  -8   6   2    11234.08    10813.83    204.68 o
  -7   6   2     5855.22     5745.37    104.54 o
  -6   6   2     2116.07     2137.24     53.66 o
  -5   6   2    11627.41    11299.04    232.16 o
  -4   6   2    36985.82    38585.09    747.84 o
  -3   6   2    19250.99    20081.02    418.61 o
  -2   6   2    11124.80    11622.47    236.80 o
  -1   6   2     6857.92     6917.53    169.64 o
   0   6   2     3857.44     3672.90     86.84 o
   1   6   2      411.31      358.46     24.52 o
   2   6   2     2263.63     2363.69     54.97 o
   3   6   2     2447.94     2720.70     60.74 o
   4   6   2      388.96      346.26     27.21 o
   5   6   2       12.73       34.40     20.69 o
   6   6   2        7.27        0.60     22.26 o
   7   6   2      200.88      108.99     34.75 o
   8   6   2       42.73       63.66     35.09 o
   9   6   2      355.08      364.14     37.60 o
  10   6   2     3015.34     2930.72     89.75 o
  11   6   2      383.16      336.91     39.32 o
  12   6   2      114.00      124.32     41.70 o
  13   6   2      246.82      171.55     64.26 o
  14   6   2      490.33      594.32     73.27 o
  15   6   2      827.03     1005.11     71.60 o
  16   6   2      934.55     1130.40     76.51 o
 -16   7   2       75.45      146.10     65.18 o
 -15   7   2      147.16      121.86     44.40 o
 -14   7   2       64.31       73.77     42.00 o
 -13   7   2        4.13       13.92     39.65 o
 -12   7   2      164.55      208.17     45.56 o
 -11   7   2      447.13      424.10     40.03 o
 -10   7   2      347.12      310.11     35.85 o
  -9   7   2      853.94      901.57     71.47 o
  -8   7   2      189.10      239.69     25.44 o
  -7   7   2      641.84      567.67     54.49 o
  -6   7   2     1051.88      944.87     36.02 o
  -5   7   2     1016.12     1060.93     39.38 o
  -4   7   2     1428.92     1418.11     46.76 o
  -3   7   2     1054.17     1127.30     41.79 o
  -2   7   2     4146.19     4275.10    121.39 o
  -1   7   2     2689.64     2861.50     85.35 o
   0   7   2     2912.37     3073.98     77.90 o
   1   7   2     1696.10     1865.83     63.94 o
   2   7   2      181.35      168.90     22.58 o
   3   7   2     3523.85     3708.08     79.40 o
   4   7   2     3480.24     3588.58    105.00 o
   5   7   2     2014.43     1946.49     77.35 o
   6   7   2     1190.69     1097.80     65.49 o
   7   7   2      965.67      923.84     64.36 o
   8   7   2      268.37      249.89     45.39 o
   9   7   2     1093.03     1116.49     65.82 o
  10   7   2      880.62      845.84     49.38 o
  11   7   2      277.20      228.99     37.98 o
  12   7   2      640.27      536.87     60.96 o
  13   7   2      113.80      151.97     42.81 o
  14   7   2      247.78      349.63     54.60 o
  15   7   2      248.72      170.04     51.00 o
 -15   8   2      672.39      727.12     63.40 o
 -14   8   2     1166.68     1226.78     73.54 o
 -13   8   2     1087.39     1151.21    112.98 o
 -12   8   2     2269.89     2328.95     99.36 o
 -11   8   2     3910.59     3802.88    130.31 o
 -10   8   2     4956.11     5151.63    157.19 o
  -9   8   2     8485.17     8300.84    188.46 o
  -8   8   2     8344.43     8135.95    180.03 o
  -7   8   2     1340.89     1289.12     62.06 o
  -6   8   2      865.69      770.28     66.06 o
  -5   8   2     1737.86     1712.39     54.58 o
  -4   8   2    13950.46    14125.51    289.82 o
  -3   8   2    11696.91    11824.38    245.13 o
  -2   8   2     8945.61     9119.00    193.56 o
  -1   8   2     5832.59     5822.04    152.18 o
   0   8   2      386.98      378.05     45.31 o
   1   8   2      990.03      973.60     41.24 o
   2   8   2      381.14      395.23     50.66 o
   3   8   2      552.07      591.47     60.52 o
   4   8   2      959.53      916.58     43.47 o
   5   8   2      995.97     1037.47     51.44 o
   6   8   2      401.78      348.88     42.33 o
   7   8   2       75.93       44.37     36.75 o
   8   8   2       30.59        1.42     36.58 o
   9   8   2     1287.15     1129.21     66.87 o
  10   8   2      420.85      365.55     40.71 o
  11   8   2      132.38      106.34     35.97 o
  12   8   2       35.26       10.48     33.55 o
  13   8   2       26.50       55.79     34.38 o
  14   8   2      416.82      535.43     59.23 o
  15   8   2      404.30      310.18     76.18 o
 -15   9   2      313.15      376.74     57.20 o
 -14   9   2      379.24      352.91     54.40 o
 -13   9   2      469.05      488.37     57.63 o
 -12   9   2      437.03      471.70     55.45 o
 -11   9   2      902.61      724.98     77.46 o
 -10   9   2     3053.98     2820.26    134.13 o
  -9   9   2     4703.22     4460.50    429.87 o
  -8   9   2     8499.76     8420.90    278.19 o
  -7   9   2     4846.79     4825.42    142.64 o
  -6   9   2     5132.17     5097.29    148.28 o
  -5   9   2    10136.10     9859.60    251.05 o
  -4   9   2     6242.32     6372.01    144.20 o
  -3   9   2    21789.29    22134.25    441.62 o
  -2   9   2    18885.48    19789.96    397.09 o
  -1   9   2    22259.06    22812.72    526.66 o
   0   9   2    19293.13    20523.19    478.32 o
   1   9   2    19568.03    19684.63    394.69 o
   2   9   2    19568.60    20671.26    413.72 o
   3   9   2    24137.24    25196.53    499.46 o
   4   9   2    16523.40    17230.98    410.96 o
   5   9   2    12218.63    12113.87    258.46 o
   6   9   2    10497.93    10621.06    269.30 o
   7   9   2    11177.92    10938.11    278.12 o
   8   9   2    12642.18    12120.01    305.47 o
   9   9   2    10098.74     9780.38    257.35 o
  10   9   2     5707.52     6013.16    177.86 o
  11   9   2     4081.15     3632.33    235.72 o
  12   9   2     2383.42     2224.76     80.84 o
  13   9   2     2987.87     3082.49    121.27 o
  14   9   2     1837.09     1881.73    278.23 o
 -14  10   2      102.09       69.20     58.14 o
 -13  10   2       17.45       49.83     56.01 o
 -12  10   2       57.33      112.51     55.87 o
 -11  10   2       46.74       51.71     53.80 o
 -10  10   2      115.27       88.42     54.85 o
  -9  10   2       22.96       57.26     49.98 o
  -8  10   2       56.25       43.29     51.91 o
  -7  10   2      240.68      246.19     42.23 o
  -6  10   2     2046.25     1934.82     82.61 o
  -5  10   2     1373.85     1234.98     84.64 o
  -4  10   2     1396.40     1463.42     94.54 o
  -3  10   2       94.31      129.81     26.66 o
  -2  10   2     1533.21     1531.78     55.89 o
  -1  10   2        3.83      -13.64     26.73 o
   0  10   2      646.48      589.62     46.99 o
   1  10   2     2144.01     2096.59     94.54 o
   2  10   2      878.42      895.67     42.45 o
   3  10   2       16.50       50.46     36.28 o
   4  10   2      417.31      416.41     44.97 o
   5  10   2      793.67      785.17     79.41 o
   6  10   2      107.72       91.92     87.90 o
   7  10   2     1118.41     1067.81     64.11 o
   8  10   2     1029.23     1019.81     64.53 o
   9  10   2      242.40      208.29     47.41 o
  10  10   2        1.64      -25.35     61.10 o
  11  10   2      135.49      202.79     49.76 o
  12  10   2        7.02       48.23     44.58 o
  13  10   2       15.12       25.73     45.36 o
 -13  11   2      217.43      272.22     67.10 o
 -12  11   2      416.45      403.94     66.39 o
 -11  11   2      329.44      399.92     67.56 o
 -10  11   2      456.41      560.17     73.16 o
  -9  11   2      872.95      820.90     79.41 o
  -8  11   2     1472.03     1364.93    127.71 o
  -7  11   2     4898.63     4533.06    179.33 o
  -6  11   2     6658.96     6522.05    183.24 o
  -5  11   2     4076.03     4081.68    215.10 o
  -4  11   2     3454.64     3568.83    119.63 o
  -3  11   2      926.17      918.38     63.94 o
  -2  11   2     7447.53     7664.61    172.26 o
  -1  11   2    11633.72    11884.27    251.85 o
   0  11   2    13922.26    13827.91    697.42 o
   1  11   2     9721.39     9750.25    211.71 o
   2  11   2     5077.01     5115.47    149.15 o
   3  11   2     3712.16     3711.77    120.02 o
   4  11   2     6282.62     6215.80    174.49 o
   5  11   2     9609.94     9291.17    298.51 o
   6  11   2     7725.33     7672.33    260.62 o
   7  11   2     6194.26     6246.37    223.76 o
   8  11   2     5329.68     5080.97    194.76 o
   9  11   2     3248.82     3424.62    131.46 o
  10  11   2     1915.15     1983.42     91.36 o
  11  11   2     1679.00     1517.34     83.19 o
  12  11   2     1936.09     1876.96     99.03 o
  13  11   2     1348.92     1414.62     83.16 o
 -12  12   2     1432.35     1541.38    102.32 o
 -11  12   2      896.25      768.69     80.54 o
 -10  12   2     1299.56     1238.89     91.21 o
  -9  12   2     2322.85     2170.89    115.90 o
  -8  12   2     3176.92     2908.02    279.32 o
  -7  12   2     3923.38     3952.59    164.38 o
  -6  12   2     2597.32     2883.95    106.93 o
  -5  12   2     3299.98     3256.88    114.86 o
  -4  12   2      802.25      764.19     57.19 o
  -3  12   2      621.32      686.70     54.71 o
  -2  12   2     3795.35     3819.51    123.86 o
  -1  12   2     3042.53     3049.51    143.27 o
   0  12   2     2514.24     2442.13    123.05 o
   1  12   2      481.96      429.35     46.61 o
   2  12   2      309.05      319.82     48.02 o
   3  12   2      688.14      597.48     52.49 o
   4  12   2      976.83      876.83     59.48 o
   5  12   2       45.53       14.96     48.25 o
   6  12   2        6.02      -10.97     94.61 o
   7  12   2       19.27      -10.86     51.09 o
   8  12   2       51.45       62.71     52.81 o
   9  12   2       25.19      -74.34     49.56 o
  10  12   2       28.43       45.27     52.82 o
  11  12   2      197.93      106.15     53.70 o
  12  12   2      290.75      344.98     70.77 o
 -11  13   2       77.11      147.79     62.83 o
 -10  13   2       20.45       49.78     56.48 o
  -9  13   2        4.59       60.98     55.39 o
  -8  13   2       10.73      -25.37     52.48 o
  -7  13   2        4.03       34.18     57.18 o
  -6  13   2        3.68       -3.06     57.49 o
  -5  13   2        0.91       72.16     46.22 o
  -4  13   2       53.42       44.62     42.36 o
  -3  13   2        0.21      -20.40     38.19 o
  -2  13   2       30.92       65.72     27.01 o
  -1  13   2      223.31      221.32     44.15 o
   0  13   2        1.30      -54.05     36.04 o
   1  13   2      169.52      236.31     44.02 o
   2  13   2       87.16       86.09     40.77 o
   3  13   2        6.05      -30.87     37.53 o
   4  13   2       89.46       73.94     72.83 o
   5  13   2       28.76       67.60     55.60 o
   6  13   2       21.25       28.43     89.49 o
   7  13   2        5.99       16.65     51.82 o
   8  13   2       77.47       19.10     55.72 o
   9  13   2        3.73       -7.58     53.03 o
  10  13   2        7.06       50.87     52.81 o
  11  13   2       21.73       46.20     57.22 o
 -10  14   2      665.64      701.85     79.42 o
  -9  14   2     1826.54     1756.07    108.11 o
  -8  14   2     2439.33     2267.35    122.59 o
  -7  14   2     2328.15     2601.96    135.59 o
  -6  14   2     2438.33     2598.75    131.59 o
  -5  14   2     2335.89     2415.14    100.31 o
  -4  14   2      923.08      908.47     64.55 o
  -3  14   2      583.76      622.78     89.39 o
  -2  14   2      829.61      665.59    135.53 o
  -1  14   2     1873.76     2001.13    114.83 o
   0  14   2     1250.46     1280.95     93.74 o
   1  14   2     1201.17     1152.02     89.35 o
   2  14   2      178.23      184.82     44.46 o
   3  14   2      145.31      101.07     40.57 o
   4  14   2      189.28      165.70     55.11 o
   5  14   2        0.96      -18.74     53.20 o
   6  14   2        5.31       23.79     55.91 o
   7  14   2       49.70       20.07     52.28 o
   8  14   2       23.47       11.44     50.18 o
   9  14   2        2.90       82.60     61.25 o
  -8  15   2      771.96      668.13    101.10 o
  -7  15   2     1521.68     1463.00    142.71 o
  -6  15   2     2108.73     2198.66    121.88 o
  -5  15   2     2139.36     2226.02    119.28 o
  -4  15   2     2316.30     2471.61    129.02 o
  -3  15   2     2092.91     2182.74     94.86 o
  -2  15   2     1881.78     1951.21    113.25 o
  -1  15   2     2096.49     2169.74    182.59 o
   0  15   2     3572.15     3501.27    158.86 o
   1  15   2     4107.32     4214.93    177.38 o
   2  15   2     3742.67     3896.35    340.34 o
   3  15   2     1630.06     1610.64     97.16 o
   4  15   2     2280.60     2167.99    161.94 o
   5  15   2     2836.19     2738.20    153.49 o
   6  15   2     3511.06     3228.37    149.37 o
   7  15   2     2619.49     2568.01    131.85 o
   8  15   2     1527.67     1402.15    101.41 o
  -6  16   2      248.62      249.31     67.65 o
  -5  16   2      320.06      305.33     68.25 o
  -4  16   2      127.67      233.71     98.01 o
  -3  16   2        3.99       70.50     57.14 o
  -2  16   2      172.21      188.82     66.20 o
  -1  16   2       50.33       64.69     57.83 o
   0  16   2      210.09      177.53    101.40 o
   1  16   2      320.19      264.91     64.69 o
   2  16   2       79.02      137.23     57.41 o
   3  16   2       22.34      -44.53     48.33 o
   4  16   2      349.97      403.21     74.64 o
   5  16   2      228.08      256.90     65.26 o
   6  16   2      125.17      121.67     59.57 o
  -3  17   2     2099.48     2219.09    352.45 o
  -2  17   2     1931.07     2085.16    151.31 o
  -1  17   2     1523.88     1687.10    239.59 o
   0  17   2     1340.85     1500.24    157.41 o
   1  17   2     1948.01     1888.93    115.69 o
   2  17   2     3060.93     3416.05    231.29 o
 -17   1   3      361.31      435.48     68.25 o
 -16   1   3     1196.07     1209.39     88.58 o
 -15   1   3     2930.44     3024.30    111.37 o
 -14   1   3     5153.73     5450.70    163.24 o
 -13   1   3     4852.04     4960.07    121.01 o
 -12   1   3     6177.42     6159.13    118.09 o
 -11   1   3     2725.74     2664.78     64.42 o
 -10   1   3     7011.23     6933.39    140.12 o
  -9   1   3    23044.26    21554.04    701.97 o
  -8   1   3    29799.20    29284.84    466.78 o
  -7   1   3    39231.38    38982.67    673.37 o
  -6   1   3    51473.51    52747.36   1008.99 o
  -5   1   3    34726.57    34534.29    596.03 o
  -4   1   3    37025.92    37898.77    650.83 o
  -3   1   3    75014.64    81095.17   1541.88 o
  -2   1   3    60104.86    66225.37   1453.49 o
  -1   1   3    27302.62    31711.64    699.17 o
   0   1   3   112134.91   130780.70   2861.93 o
   1   1   3   122687.92   147707.25   3932.13 o
   2   1   3    26267.78    27735.84    611.50 o
   3   1   3    24800.87    26950.48    464.03 o
   4   1   3    26155.63    27675.98    477.62 o
   5   1   3    36105.54    38695.19    608.73 o
   6   1   3    35533.99    36880.40    582.03 o
   7   1   3    25946.15    26108.65    416.59 o
   8   1   3    12678.85    12103.93    201.37 o
   9   1   3    11261.45    11212.84    209.77 o
  10   1   3     4882.67     4933.74    106.24 o
  11   1   3     2208.77     2083.53     72.15 o
  12   1   3     3182.07     3071.39    209.79 o
  13   1   3     3580.01     3680.71    131.75 o
  14   1   3     1030.26     1049.07     82.68 o
  15   1   3      953.95      884.08     80.17 o
  16   1   3      391.76      381.75     92.13 o
 -17   2   3      738.68      914.91     83.83 o
 -16   2   3     1046.01     1071.28     69.36 o
 -15   2   3     1290.54     1429.61    104.00 o
 -14   2   3     2160.13     2276.13     94.42 o
 -13   2   3     1168.91     1197.75     57.96 o
 -12   2   3     1342.77     1349.00     89.51 o
 -11   2   3      235.45      268.44     35.44 o
 -10   2   3     2282.93     2325.87     64.86 o
  -9   2   3     7935.67     7840.06    153.55 o
  -8   2   3     5381.02     4777.03     99.11 o
  -7   2   3     2034.26     1986.84     47.27 o
  -6   2   3     1787.99     1556.99     41.11 o
  -5   2   3     2983.68     3427.28     74.89 o
  -4   2   3        7.04       16.33     15.64 o
  -3   2   3     1014.52     1198.42     37.83 o
  -2   2   3     6289.59     6468.02    150.53 o
  -1   2   3     7304.89     7552.73    148.98 o
   0   2   3    24889.90    28437.23    543.87 o
   1   2   3    28199.67    32906.38    615.52 o
   2   2   3      493.53      428.70     15.96 o
   3   2   3     1226.84     1194.28     54.28 o
   4   2   3      366.65      353.60     21.89 o
   5   2   3     6215.08     6243.23    132.09 o
   6   2   3     6594.37     6159.07    132.67 o
   7   2   3     9453.65     8713.88    164.05 o
   8   2   3     5997.61     5662.61    115.00 o
   9   2   3     4278.87     3995.94     89.28 o
  10   2   3     3805.62     3706.22     86.31 o
  11   2   3     3405.07     3081.15    184.02 o
  12   2   3     5263.64     5237.95    156.05 o
  13   2   3     4145.69     4436.25    141.39 o
  14   2   3     2674.50     2894.76    143.39 o
  15   2   3     1374.84     1551.67    147.24 o
  16   2   3     1088.23     1054.05     90.30 o
 -17   3   3       96.80       77.81     53.39 o
 -16   3   3       26.58        4.06     39.70 o
 -15   3   3      519.15      690.77     58.88 o
 -14   3   3        5.62      -16.24     31.05 o
 -13   3   3        2.52       19.84     19.11 o
 -12   3   3        7.63        0.59     31.80 o
 -11   3   3       71.76       24.42     26.84 o
 -10   3   3      733.55      756.19     37.56 o
  -9   3   3     1201.09     1181.68     40.18 o
  -8   3   3      265.63      260.51     35.51 o
  -7   3   3       28.77       26.64     15.33 o
  -6   3   3      560.53      557.93     22.27 o
  -5   3   3      415.48      409.84     18.06 o
  -4   3   3     4040.03     4004.79     78.82 o
  -3   3   3       22.50       11.08     17.57 o
  -2   3   3      209.78      273.44     27.23 o
  -1   3   3     1190.46     1341.44     34.56 o
   0   3   3     4437.94     4909.49     91.14 o
   1   3   3    10992.74    11724.32    206.50 o
   2   3   3       43.23       44.66      9.35 o
   3   3   3      372.45      394.30     15.51 o
   4   3   3      159.06      168.96     14.86 o
   5   3   3       12.97       39.70     26.28 o
   6   3   3     1101.91     1055.93     43.01 o
   7   3   3      249.16      232.94     22.78 o
   8   3   3     1474.09     1366.02     43.55 o
   9   3   3        5.63       -3.19     20.59 o
  10   3   3      217.37      272.34     33.25 o
  11   3   3      814.91      722.43     62.16 o
  12   3   3       58.70       89.35     41.75 o
  13   3   3       58.50       67.43     43.28 o
  14   3   3      409.90      393.12     53.94 o
  15   3   3      210.35      166.77     48.70 o
  16   3   3        0.13       13.51     63.25 o
 -17   4   3      830.94      819.26     85.19 o
 -16   4   3      900.85      916.26     84.83 o
 -15   4   3      933.77     1199.73     94.01 o
 -14   4   3     1111.29     1110.45     64.62 o
 -13   4   3     3218.61     2886.69    170.38 o
 -12   4   3     1816.45     1738.60     66.24 o
 -11   4   3     2434.61     2327.24     78.56 o
 -10   4   3     1337.56     1346.13     48.11 o
  -9   4   3      775.95      795.94     40.02 o
  -8   4   3      196.57      209.28     21.38 o
  -7   4   3     1887.64     1714.85     46.56 o
  -6   4   3     4848.46     4781.12     96.03 o
  -5   4   3      860.66      790.87     40.77 o
  -4   4   3      304.23      389.00     17.62 o
  -3   4   3     1289.35     1315.88     41.02 o
  -2   4   3      536.79      752.71     30.22 o
  -1   4   3      648.24      731.16     25.00 o
   0   4   3      818.94      849.81     37.26 o
   1   4   3      651.59      650.40     22.58 o
   2   4   3      666.72      622.84     21.95 o
   3   4   3     6465.08     6488.55    121.99 o
   4   4   3    22838.02    24182.32    519.81 o
   5   4   3     6495.73     6563.18    167.55 o
   6   4   3     3941.83     3719.26     87.83 o
   7   4   3     6407.70     6069.36    142.03 o
   8   4   3     6687.40     6143.43    209.38 o
   9   4   3     8278.28     7937.89    209.05 o
  10   4   3     6977.52     6966.16    162.77 o
  11   4   3     3762.53     3734.85    103.20 o
  12   4   3     2730.20     2666.07    103.18 o
  13   4   3     2437.87     2612.87    112.56 o
  14   4   3     2017.41     2301.93     98.35 o
  15   4   3     2491.48     2725.38    119.15 o
  16   4   3     1388.00     1535.22    154.52 o
 -17   5   3      793.10      855.63     86.73 o
 -16   5   3      517.23      610.93     78.09 o
 -15   5   3     1053.14     1075.08     67.11 o
 -14   5   3      770.51      881.65     61.43 o
 -13   5   3     2513.11     2542.43     83.07 o
 -12   5   3     6680.03     6733.12    160.32 o
 -11   5   3     4968.21     4911.71    124.96 o
 -10   5   3    10456.60     9806.25    405.15 o
  -9   5   3     7083.11     6910.23    174.77 o
  -8   5   3     7393.74     7252.23    142.42 o
  -7   5   3    12220.28    12223.05    224.87 o
  -6   5   3    11990.30    11422.16    209.52 o
  -5   5   3    22173.80    23259.18    455.65 o
  -4   5   3    46121.51    49474.42   1099.24 o
  -3   5   3    39623.36    42947.60    829.15 o
  -2   5   3    32037.26    34389.39    593.04 o
  -1   5   3     6925.40     6786.83    140.06 o
   0   5   3     7252.02     7149.33    132.86 o
   1   5   3    34696.27    37919.77    593.71 o
   2   5   3    34328.62    37227.35    583.08 o
   3   5   3    46654.49    50773.48    790.46 o
   4   5   3    19646.33    19604.22    388.45 o
   5   5   3     6445.81     6166.22    134.84 o
   6   5   3     7145.94     6972.73    182.18 o
   7   5   3     6306.91     5958.66    163.31 o
   8   5   3     7919.99     7368.99    408.90 o
   9   5   3     5867.32     5930.89    142.90 o
  10   5   3     3553.93     3210.36    254.72 o
  11   5   3     3056.03     2646.95    224.00 o
  12   5   3     2761.47     2628.85     85.18 o
  13   5   3      994.80     1054.81     89.53 o
  14   5   3      206.43      199.86     49.26 o
  15   5   3      163.72      128.62     47.18 o
  16   5   3      171.59      108.86     48.10 o
 -16   6   3      108.96      199.12     66.08 o
 -15   6   3       20.57       -1.14     55.89 o
 -14   6   3      354.02      322.17     49.95 o
 -13   6   3       23.64        2.58     39.17 o
 -12   6   3      437.73      449.10     52.48 o
 -11   6   3      353.72      307.53     36.91 o
 -10   6   3        7.75       15.07     27.76 o
  -9   6   3      153.36      179.19     28.97 o
  -8   6   3      171.31      188.26     21.09 o
  -7   6   3      211.50      220.57     20.63 o
  -6   6   3      573.71      649.19     25.53 o
  -5   6   3      222.58      241.63     34.80 o
  -4   6   3       29.92       24.25     17.31 o
  -3   6   3      167.75      158.38     25.30 o
  -2   6   3      621.24      570.12     29.41 o
  -1   6   3      503.77      466.83    124.99 o
   0   6   3     4563.55     5289.80    117.90 o
   1   6   3      986.35     1066.40     33.86 o
   2   6   3       80.34      146.13     18.21 o
   3   6   3      575.02      645.49     27.65 o
   4   6   3     1990.29     2023.11     60.35 o
   5   6   3     2719.23     2791.63     74.67 o
   6   6   3      134.47      158.83     34.06 o
   7   6   3      376.91      510.41     45.42 o
   8   6   3     1298.85     1279.30     66.16 o
   9   6   3      576.15      541.90     81.17 o
  10   6   3      723.93      742.07     71.97 o
  11   6   3      445.61      445.19     41.82 o
  12   6   3      130.06       85.79     29.05 o
  13   6   3       29.30       59.72     42.54 o
  14   6   3      185.20      259.00     53.34 o
  15   6   3      307.80      356.89     57.55 o
 -16   7   3     1095.72     1222.48    157.11 o
 -15   7   3      829.11      913.67     66.86 o
 -14   7   3     1051.58      997.93     67.48 o
 -13   7   3     3034.71     3171.32    192.27 o
 -12   7   3     5291.94     5445.74    164.73 o
 -11   7   3    14311.30    14436.60    359.23 o
 -10   7   3    11695.46    11809.63    299.52 o
  -9   7   3    10184.53    10671.34    213.09 o
  -8   7   3     6539.58     6776.52    153.53 o
  -7   7   3    12245.41    12401.42    323.62 o
  -6   7   3    13288.49    12891.80    264.68 o
  -5   7   3    29644.16    29679.88    582.49 o
  -4   7   3    53028.39    54175.06   1045.78 o
  -3   7   3    47520.44    50596.40    978.53 o
  -2   7   3    29672.10    30949.24    605.82 o
  -1   7   3    17113.43    16905.52    487.65 o
   0   7   3    18102.87    18496.70    369.19 o
   1   7   3    26980.50    28497.74    558.02 o
   2   7   3    48969.78    50426.52    869.37 o
   3   7   3    34565.83    37053.20    643.42 o
   4   7   3    37548.93    39230.39    766.51 o
   5   7   3    19054.21    18778.00    421.70 o
   6   7   3     6384.42     5953.92    164.24 o
   7   7   3     5336.98     4942.92    330.03 o
   8   7   3    10137.25     9925.00    256.04 o
   9   7   3     6775.87     6199.70    176.93 o
  10   7   3     4683.78     4582.92    122.07 o
  11   7   3     2740.32     2628.07     86.53 o
  12   7   3     1811.41     1593.22     66.52 o
  13   7   3     1122.65     1186.13     60.16 o
  14   7   3      795.64      785.95     66.52 o
  15   7   3      433.00      488.16     60.32 o
 -15   8   3       44.64       22.02     41.76 o
 -14   8   3      273.01      307.82     56.10 o
 -13   8   3      517.04      564.48     57.54 o
 -12   8   3     1253.73     1303.59     74.00 o
 -11   8   3      631.86      630.86     72.56 o
 -10   8   3       53.93       74.01     52.61 o
  -9   8   3       13.97       -0.60     43.86 o
  -8   8   3      808.24      750.58     62.51 o
  -7   8   3      943.74     1040.34     58.29 o
  -6   8   3     1462.57     1403.01     65.07 o
  -5   8   3      578.07      549.16     31.64 o
  -4   8   3      128.45      126.31     40.69 o
  -3   8   3     1894.05     1925.28     63.90 o
  -2   8   3     2764.27     2767.23     87.42 o
  -1   8   3      380.26      334.89     75.21 o
   0   8   3       28.67       34.86     22.53 o
   1   8   3      573.57      653.74     34.97 o
   2   8   3     1523.60     1579.02     53.47 o
   3   8   3     1911.39     1960.46     52.34 o
   4   8   3     3097.80     3108.67    123.70 o
   5   8   3     4252.55     4074.78    104.39 o
   6   8   3     3056.45     2901.43    102.57 o
   7   8   3     1631.96     1459.75     83.78 o
   8   8   3      560.16      547.54     53.25 o
   9   8   3     1374.95     1353.31     72.38 o
  10   8   3     2942.60     2689.63    105.55 o
  11   8   3     1935.76     1974.04     93.58 o
  12   8   3      781.57      726.22     50.91 o
  13   8   3      572.18      639.92     69.91 o
  14   8   3      432.57      437.96     82.76 o
 -15   9   3       39.26       66.10     57.35 o
 -14   9   3      157.44      227.24     61.31 o
 -13   9   3      434.33      587.95     96.05 o
 -12   9   3      946.86     1092.84     89.68 o
 -11   9   3      589.49      621.35    139.92 o
 -10   9   3      623.32      622.52     72.31 o
  -9   9   3       42.18       58.80     52.18 o
  -8   9   3      567.66      628.99     51.20 o
  -7   9   3     3142.84     3059.86    106.37 o
  -6   9   3     1658.06     1467.07     69.47 o
  -5   9   3     2263.82     2257.78     78.09 o
  -4   9   3     3463.76     3368.46     91.21 o
  -3   9   3     4894.14     4877.76    117.84 o
  -2   9   3     6539.11     6684.36    151.25 o
  -1   9   3     2867.55     2718.52     77.57 o
   0   9   3      418.27      410.28     38.32 o
   1   9   3     1625.36     1519.26     55.90 o
   2   9   3     1759.07     1802.09     60.65 o
   3   9   3     2813.85     2533.27    101.13 o
   4   9   3     3843.68     3586.11    137.08 o
   5   9   3     6533.84     6383.64    149.93 o
   6   9   3      924.58      865.53     55.67 o
   7   9   3       57.71       38.41     37.94 o
   8   9   3      473.69      397.38     49.59 o
   9   9   3      230.30      161.61     45.48 o
  10   9   3      594.00      593.14     57.92 o
  11   9   3     1083.27     1143.54     59.01 o
  12   9   3      384.11      422.66     46.03 o
  13   9   3      161.27      256.03     43.20 o
  14   9   3        3.12      -22.86     63.78 o
 -14  10   3     1241.67     1414.18    101.33 o
 -13  10   3     1144.03     1274.70    126.43 o
 -12  10   3     1005.29     1115.20     91.34 o
 -11  10   3      871.61      857.32    109.01 o
 -10  10   3     1230.95     1043.07    156.28 o
  -9  10   3     1166.09     1139.80     85.19 o
  -8  10   3      641.49      643.85     70.80 o
  -7  10   3      552.22      518.11     53.78 o
  -6  10   3     2244.00     2328.31     91.82 o
  -5  10   3     1471.84     1395.75     69.39 o
  -4  10   3       72.37       75.90     25.42 o
  -3  10   3       71.78       96.19     27.43 o
  -2  10   3      269.37      308.88     41.37 o
  -1  10   3       45.41       84.36     36.28 o
   0  10   3      571.13      549.67     61.79 o
   1  10   3      927.45      972.12     45.37 o
   2  10   3      593.54      634.59     36.99 o
   3  10   3      674.46      699.10     71.73 o
   4  10   3     1970.48     1980.23     81.67 o
   5  10   3     2820.18     2904.29    176.79 o
   6  10   3     3785.95     3386.75    115.33 o
   7  10   3     3035.19     2983.95    108.15 o
   8  10   3     3500.88     3521.33    120.94 o
   9  10   3     2206.05     2050.93    104.16 o
  10  10   3     1849.41     1870.11     93.57 o
  11  10   3     1757.89     1747.68     86.72 o
  12  10   3     1770.36     1744.90    122.38 o
  13  10   3     1786.15     1921.48    130.56 o
 -13  11   3      599.02      657.46     82.09 o
 -12  11   3      521.82      492.97     73.03 o
 -11  11   3      686.43      664.49     77.77 o
 -10  11   3     1270.61     1294.68     94.34 o
  -9  11   3     2968.97     3146.07    146.98 o
  -8  11   3     3044.63     2903.27    154.93 o
  -7  11   3     3186.68     3132.14    111.73 o
  -6  11   3     2356.48     2194.71     90.08 o
  -5  11   3     3998.18     3885.16    127.18 o
  -4  11   3     3395.48     3474.67    117.33 o
  -3  11   3     4315.05     4518.12    114.05 o
  -2  11   3     4276.99     3953.27    129.34 o
  -1  11   3     5914.44     6151.04    145.78 o
   0  11   3     7941.85     7843.00    284.26 o
   1  11   3     5830.80     6048.17    143.43 o
   2  11   3     4998.21     4920.48    149.66 o
   3  11   3     3444.43     3068.03    106.63 o
   4  11   3     1992.52     1809.06     79.18 o
   5  11   3     1934.62     1932.78    186.59 o
   6  11   3     3969.25     3984.09    164.16 o
   7  11   3     4647.79     4734.34    340.08 o
   8  11   3     2876.44     2907.87    115.35 o
   9  11   3      825.55      809.76     62.07 o
  10  11   3      441.07      343.27     52.67 o
  11  11   3      254.82      170.56     49.42 o
  12  11   3      531.37      449.02     59.78 o
 -12  12   3       74.98        7.95     55.03 o
 -11  12   3      202.55      304.68     65.00 o
 -10  12   3      149.70      154.40     60.07 o
  -9  12   3      155.02      114.80     55.68 o
  -8  12   3      256.39      263.94     77.50 o
  -7  12   3       75.18       49.35     54.31 o
  -6  12   3      328.76      358.83     62.79 o
  -5  12   3       56.19       28.72     39.76 o
  -4  12   3       80.90       82.92     44.24 o
  -3  12   3      333.82      368.91     49.75 o
  -2  12   3      127.10      116.47     31.58 o
  -1  12   3      319.35      302.81     35.89 o
   0  12   3      416.37      403.25     46.66 o
   1  12   3      428.09      443.61     49.64 o
   2  12   3      448.12      364.16     46.32 o
   3  12   3      220.78      205.97     42.43 o
   4  12   3      194.39      104.12     52.04 o
   5  12   3      531.78      514.09     66.63 o
   6  12   3      582.75      602.35     73.89 o
   7  12   3     1723.45     1571.22    101.49 o
   8  12   3     1139.68     1202.42    232.43 o
   9  12   3      228.08      292.49    112.93 o
  10  12   3       94.39       69.95    140.30 o
  11  12   3      349.05      277.01     51.76 o
  12  12   3      891.98      987.22     74.16 o
 -11  13   3      949.14      841.51     86.49 o
 -10  13   3     2102.87     1909.11    131.93 o
  -9  13   3     2963.96     3057.97    146.07 o
  -8  13   3     5030.92     5036.08    200.17 o
  -7  13   3     7274.82     7347.33    258.15 o
  -6  13   3     8355.55     8579.21    233.28 o
  -5  13   3     6587.41     6802.33    193.34 o
  -4  13   3     5628.75     5735.43    170.92 o
  -3  13   3     5419.99     5698.68    168.52 o
  -2  13   3     8869.38     9143.23    303.12 o
  -1  13   3    12908.31    13754.48    291.92 o
   0  13   3    11753.33    12553.88    395.39 o
   1  13   3    11532.39    11827.24    309.55 o
   2  13   3     4418.72     4445.38    139.36 o
   3  13   3     2775.38     2754.29    131.03 o
   4  13   3     4002.30     3976.22    163.61 o
   5  13   3     6935.39     7173.11    248.95 o
   6  13   3     8107.14     8114.22    275.82 o
   7  13   3     5287.22     4996.41    196.32 o
   8  13   3     2158.22     2009.83    114.44 o
   9  13   3     1157.96     1128.15     93.76 o
  10  13   3      824.20     1013.65    185.68 o
 -10  14   3       47.48       48.40     53.99 o
  -9  14   3      255.92      214.22     77.80 o
  -8  14   3      275.63      208.14     94.01 o
  -7  14   3        0.66       35.47     55.71 o
  -6  14   3       55.42      159.63     80.37 o
  -5  14   3       41.51       28.81     41.41 o
  -4  14   3        7.82       -9.50     40.96 o
  -3  14   3        0.10       31.92     42.98 o
  -2  14   3       26.54       -9.71     39.65 o
  -1  14   3        4.05       63.03     56.01 o
   0  14   3      135.26       93.98     43.34 o
   1  14   3      918.20      948.17    105.18 o
   2  14   3      486.12      439.15     51.94 o
   3  14   3       25.29       10.80     50.98 o
   4  14   3        4.18       -1.05     52.92 o
   5  14   3       34.08      -41.60     51.91 o
   6  14   3      278.96      153.89     60.77 o
   7  14   3      217.60      223.25     63.53 o
   8  14   3      230.10      184.74     63.52 o
   9  14   3      402.33      451.61     96.65 o
  -8  15   3      841.96      968.13     91.47 o
  -7  15   3      876.26      949.75     88.86 o
  -6  15   3     1240.74     1142.83     92.59 o
  -5  15   3      976.05     1006.87     68.68 o
  -4  15   3      871.03      807.10     64.55 o
  -3  15   3     1032.57     1112.86     91.59 o
  -2  15   3     1089.43     1157.15    159.07 o
  -1  15   3     1053.58     1186.78     94.98 o
   0  15   3     2664.74     2798.28    142.68 o
   1  15   3     1995.78     2048.93    175.81 o
   2  15   3     1267.49     1246.69     72.12 o
   3  15   3      471.83      566.47    261.53 o
   4  15   3      534.72      541.83     73.14 o
   5  15   3      871.67      894.97    123.41 o
   6  15   3      580.92      632.00    112.56 o
   7  15   3      576.32      416.44     69.14 o
   8  15   3      409.47      277.67     65.67 o
  -6  16   3       12.30       33.09     59.05 o
  -5  16   3       13.09       -2.03     54.29 o
  -4  16   3        0.66       19.22     52.81 o
  -3  16   3        0.02        3.00     54.27 o
  -2  16   3       10.98       48.33     57.36 o
  -1  16   3       10.99       55.82     57.58 o
   0  16   3      170.76      191.50     62.94 o
   1  16   3      411.72      371.63     68.41 o
   2  16   3      294.89      288.14    101.47 o
   3  16   3      370.46      330.10     64.34 o
   4  16   3      166.99      215.05     61.88 o
   5  16   3      712.57      682.06     80.01 o
  -2  17   3      475.86      514.67    164.58 o
  -1  17   3      508.67      470.46     76.27 o
   0  17   3      147.55       36.34     60.37 o
   1  17   3       54.48       69.66     89.86 o
   2  17   3      277.13      279.39    106.45 o
 -17   0   4       16.87      135.85     77.05 o
 -16   0   4       72.04       69.66     70.87 o
 -15   0   4       16.66       57.91     52.55 o
 -14   0   4       47.73       52.90     52.74 o
 -13   0   4       98.79      130.22     34.45 o
 -12   0   4       51.43      114.87     32.29 o
 -11   0   4        6.41        7.65     27.38 o
 -10   0   4       81.74       77.88     21.05 o
  -9   0   4     3333.87     3401.29    135.97 o
  -8   0   4    11106.32    10825.82    222.24 o
  -7   0   4     7902.07     7904.60    191.42 o
  -6   0   4     9827.84     9141.45    409.58 o
  -5   0   4     2838.82     2744.81     90.57 o
  -4   0   4     4488.36     4662.25    139.17 o
  -3   0   4     9327.88    10339.68    289.00 o
  -2   0   4    78310.49    86712.36   2335.01 o
  -1   0   4    56380.24    65773.67   2484.23 o
   0   0   4   118044.14   131065.63   4937.41 o
   1   0   4    82359.29    94994.34   3582.51 o
   2   0   4    24756.05    28235.61   1075.81 o
   3   0   4    23417.45    24096.32    656.87 o
   4   0   4    25679.05    26436.08    720.80 o
   5   0   4    49313.61    52816.15   1170.46 o
   6   0   4    58616.41    62961.61   1395.25 o
   7   0   4    36469.09    36200.36    810.29 o
   8   0   4    16354.97    16090.95    372.15 o
   9   0   4     8190.38     7520.88    523.28 o
  10   0   4    13168.44    13349.60    394.41 o
  11   0   4     8012.00     7787.22    250.00 o
  12   0   4    13215.56    13529.36    405.79 o
  13   0   4    12985.71    12457.35    546.42 o
  14   0   4     4054.23     4287.40    242.75 o
  15   0   4     2142.28     2117.99    167.82 o
  16   0   4     1074.23     1499.80    144.90 o
 -17   1   4      578.32      681.39     73.45 o
 -16   1   4      520.53      620.76     73.83 o
 -15   1   4     1017.68      968.03     67.28 o
 -14   1   4     1984.57     2060.80     77.23 o
 -13   1   4     2879.88     2802.46     77.42 o
 -12   1   4     3130.85     2864.31    137.66 o
 -11   1   4     2273.88     2159.29     63.08 o
 -10   1   4     1065.23      970.53     49.29 o
  -9   1   4    11329.04    11071.24    188.23 o
  -8   1   4     8254.00     7618.25    146.09 o
  -7   1   4    15337.79    14043.61    212.57 o
  -6   1   4     6417.59     6226.23    107.63 o
  -5   1   4     1723.29     1530.56     37.66 o
  -4   1   4    10149.88    10202.83    202.29 o
  -3   1   4    17169.04    17826.16    398.99 o
  -2   1   4    40766.51    44831.80    986.24 o
  -1   1   4    48706.70    55849.47   1226.93 o
   0   1   4    13126.47    14222.58    317.92 o
   1   1   4      397.23      471.40     26.18 o
   2   1   4     2853.82     2878.69     89.47 o
   3   1   4     5260.20     5882.26    121.01 o
   4   1   4     6930.28     6936.66    126.22 o
   5   1   4     6465.11     6700.79    123.88 o
   6   1   4      928.97      932.27     26.65 o
   7   1   4      764.13      789.14     25.41 o
   8   1   4      116.82      129.27     14.05 o
   9   1   4      273.90      280.59     25.48 o
  10   1   4      720.75      722.08     43.14 o
  11   1   4      205.43      156.07     33.90 o
  12   1   4      161.47      185.78     43.99 o
  13   1   4       47.65       62.73     43.31 o
  14   1   4        3.96       17.11     49.75 o
  15   1   4        9.23       32.62     55.23 o
  16   1   4        1.45      -19.62     75.84 o
 -17   2   4        9.43      -21.56     73.43 o
 -16   2   4       13.47       68.21     46.82 o
 -15   2   4       79.61      115.29     43.11 o
 -14   2   4        7.67      -45.04     30.02 o
 -13   2   4      165.70      119.22     41.52 o
 -12   2   4       99.03      120.01     32.48 o
 -11   2   4     1139.91     1160.48     59.81 o
 -10   2   4      297.52      264.20     23.51 o
  -9   2   4     5208.64     5019.72     84.53 o
  -8   2   4     4068.17     3959.12     87.74 o
  -7   2   4     2520.15     2464.66     53.49 o
  -6   2   4     2752.40     3021.33     66.27 o
  -5   2   4      261.15      311.61     19.22 o
  -4   2   4     4900.38     5197.69    108.16 o
  -3   2   4    23723.49    25620.77    570.01 o
  -2   2   4    11540.74    12616.44    285.11 o
  -1   2   4     2878.65     2993.46     75.37 o
   0   2   4     4421.44     4995.38    101.65 o
   1   2   4     5157.29     5599.20    113.17 o
   2   2   4    13080.95    14051.10    245.40 o
   3   2   4    12672.37    12715.84    326.79 o
   4   2   4     7441.27     7277.93    172.46 o
   5   2   4     6901.98     6544.28    137.61 o
   6   2   4    15169.31    15008.31    299.96 o
   7   2   4    11905.03    11747.31    215.38 o
   8   2   4     4226.40     4089.92     88.94 o
   9   2   4     4057.89     4076.03    131.28 o
  10   2   4     1828.32     1732.31     57.64 o
  11   2   4     2504.91     2630.33    116.50 o
  12   2   4     3900.35     3870.38    127.27 o
  13   2   4     3106.80     2978.18    110.07 o
  14   2   4     1489.54     1553.34     79.77 o
  15   2   4      526.43      501.85     71.69 o
  16   2   4      447.94      421.34     91.82 o
 -17   3   4     1544.93     1665.70    103.86 o
 -16   3   4     2702.36     2673.25    132.04 o
 -15   3   4     3771.47     3199.99    347.92 o
 -14   3   4     4059.51     4457.31    177.47 o
 -13   3   4     6574.18     6879.06    190.37 o
 -12   3   4     9754.81     9908.53    219.14 o
 -11   3   4    10054.79    10109.08    177.56 o
 -10   3   4    14778.80    14986.61    250.59 o
  -9   3   4    23713.75    23249.61    375.67 o
  -8   3   4    22760.98    22742.09    367.65 o
  -7   3   4    26380.30    25513.53    407.51 o
  -6   3   4    21009.30    20297.85    325.61 o
  -5   3   4    19201.29    18884.27    330.11 o
  -4   3   4    43372.90    43776.65    972.77 o
  -3   3   4    51544.77    56673.20   1537.63 o
  -2   3   4    25921.34    28298.13    628.78 o
  -1   3   4    54029.70    58832.11   1120.93 o
   0   3   4    32847.16    37142.97    710.83 o
   1   3   4    22013.57    23498.81    406.06 o
   2   3   4     8069.85     8480.39    152.14 o
   3   3   4    15517.36    16032.43    280.43 o
   4   3   4    12081.85    12381.33    247.12 o
   5   3   4     7735.97     7604.94    186.17 o
   6   3   4     7905.58     8466.80    203.53 o
   7   3   4     2175.12     2005.64     58.77 o
   8   3   4     2583.34     2560.53     63.85 o
   9   3   4      818.98      901.92     90.22 o
  10   3   4      485.74      496.70     38.93 o
  11   3   4      728.77      631.21     53.39 o
  12   3   4        3.37       11.04     40.21 o
  13   3   4        0.61      -36.32     40.47 o
  14   3   4       31.74       21.03     45.54 o
  15   3   4        0.96       10.13     43.99 o
  16   3   4        7.04       54.74     58.23 o
 -17   4   4        2.99      -38.71     52.15 o
 -16   4   4      277.17      374.59    216.22 o
 -15   4   4       24.65        4.00     37.43 o
 -14   4   4        0.72       13.73     36.71 o
 -13   4   4      292.82      312.02     42.50 o
 -12   4   4      551.07      559.80     42.20 o
 -11   4   4      443.14      417.46     37.49 o
 -10   4   4       57.03       61.90     20.77 o
  -9   4   4      629.09      604.28     31.22 o
  -8   4   4       81.92       94.13     23.25 o
  -7   4   4     1574.20     1524.97     44.29 o
  -6   4   4     3628.57     3653.23     77.45 o
  -5   4   4     9534.95     9732.06    177.17 o
  -4   4   4       44.12       49.85     16.46 o
  -3   4   4     1067.32     1062.18     49.59 o
  -2   4   4     2865.61     2928.87     79.59 o
  -1   4   4     2595.37     2894.22     58.52 o
   0   4   4    13977.44    16074.66    281.81 o
   1   4   4    21011.17    23318.17    404.26 o
   2   4   4     4342.85     4413.05     84.70 o
   3   4   4      112.44      117.32     12.01 o
   4   4   4     7869.14     7772.34    142.58 o
   5   4   4     1562.71     1516.31     48.68 o
   6   4   4     1603.46     1504.65     45.84 o
   7   4   4     2188.46     2142.14     65.40 o
   8   4   4     1394.71     1127.18     78.45 o
   9   4   4     2951.09     2792.72     83.68 o
  10   4   4     3031.18     2865.16     87.22 o
  11   4   4     1141.74     1119.42     53.16 o
  12   4   4      363.68      390.79     66.31 o
  13   4   4      457.76      492.74     57.65 o
  14   4   4      385.86      424.57     63.58 o
  15   4   4      134.89      291.01     52.24 o
  16   4   4      521.89      579.36     62.10 o
 -17   5   4     1097.60     1231.47     99.02 o
 -16   5   4     1286.14     1291.37     97.49 o
 -15   5   4      897.05      919.55     63.91 o
 -14   5   4     1354.60     1355.40     73.97 o
 -13   5   4     1241.57     1466.58    100.88 o
 -12   5   4     5179.02     5456.79    136.98 o
 -11   5   4     6176.22     6343.18    189.51 o
 -10   5   4     8158.64     8520.32    191.21 o
  -9   5   4     7424.17     7198.24    143.56 o
  -8   5   4     6893.67     6821.10    135.26 o
  -7   5   4     8591.75     8596.11    181.99 o
  -6   5   4    12192.71    12565.92    255.08 o
  -5   5   4    12082.74    11678.12    211.64 o
  -4   5   4    25583.43    27987.66    543.85 o
  -3   5   4    13608.19    13556.52    271.02 o
  -2   5   4     6721.42     6746.65    144.13 o
  -1   5   4     2869.62     2666.50     58.79 o
   0   5   4    17544.20    19682.99    344.80 o
   1   5   4    27332.77    30084.11    521.31 o
   2   5   4    13630.08    14053.00    249.78 o
   3   5   4    11354.46    11326.65    203.83 o
   4   5   4     4583.33     4519.32     88.93 o
   5   5   4     1576.93     1493.53     61.15 o
   6   5   4     1373.99     1272.50     67.83 o
   7   5   4     3180.44     3016.57    135.53 o
   8   5   4     2354.36     2217.81     84.92 o
   9   5   4     1104.72      961.53     78.68 o
  10   5   4       82.60       69.38     30.12 o
  11   5   4        1.76      -28.66     29.33 o
  12   5   4        0.46      -34.12     41.42 o
  13   5   4       10.90      -19.54     41.53 o
  14   5   4       60.07       50.59     46.81 o
  15   5   4        0.84       -5.52     45.71 o
 -16   6   4       29.39       53.58     61.00 o
 -15   6   4        9.96       64.34     41.17 o
 -14   6   4        0.93       48.99     41.61 o
 -13   6   4       28.10        6.43     38.73 o
 -12   6   4      108.52       81.35     40.92 o
 -11   6   4      237.06      289.67     46.63 o
 -10   6   4      185.44      175.94     40.10 o
  -9   6   4      500.67      518.56     36.24 o
  -8   6   4     1255.97     1265.15     45.59 o
  -7   6   4     3319.48     3432.48     84.15 o
  -6   6   4     1861.11     1947.13     54.39 o
  -5   6   4    10605.65    10857.97    222.44 o
  -4   6   4    16225.90    16795.70    337.36 o
  -3   6   4     9859.10     9793.88    182.33 o
  -2   6   4     7198.46     7079.40    153.91 o
  -1   6   4     5857.66     5709.31    111.81 o
   0   6   4     9626.34    10388.07    189.48 o
   1   6   4    26815.69    28247.46    446.51 o
   2   6   4    17763.53    17626.66    282.70 o
   3   6   4    29965.65    30663.72    483.58 o
   4   6   4    29512.10    30546.37    598.70 o
   5   6   4    16044.48    15880.90    320.89 o
   6   6   4     6167.17     5989.34    163.55 o
   7   6   4     8417.80     8255.36    239.26 o
   8   6   4    14076.10    14145.57    345.75 o
   9   6   4    18867.56    18159.59    434.61 o
  10   6   4    17708.37    17353.41    361.90 o
  11   6   4     5513.23     5395.16    138.18 o
  12   6   4     2385.72     2294.63     97.02 o
  13   6   4     2516.93     2668.50    116.67 o
  14   6   4     2416.71     2453.72    103.51 o
  15   6   4     2621.92     3032.28    126.94 o
 -16   7   4       77.44       32.03     57.52 o
 -15   7   4      120.66      176.65     48.37 o
 -14   7   4       83.11       88.53     44.00 o
 -13   7   4      197.26      199.17     58.53 o
 -12   7   4      895.81      827.58     63.45 o
 -11   7   4      282.32      284.28     60.81 o
 -10   7   4     1210.13     1103.22    146.78 o
  -9   7   4      513.28      498.44     46.83 o
  -8   7   4      232.43      242.20     38.97 o
  -7   7   4     1517.19     1427.36     69.77 o
  -6   7   4     1015.52     1000.86     34.00 o
  -5   7   4     1424.97     1317.82     65.14 o
  -4   7   4     1732.42     1682.45     55.10 o
  -3   7   4     2438.42     2411.78     68.96 o
  -2   7   4      776.52      790.29     46.38 o
  -1   7   4      519.35      505.81     34.90 o
   0   7   4     1284.05     1347.89     48.26 o
   1   7   4     2167.25     1994.40     51.97 o
   2   7   4     3691.01     3921.83     83.87 o
   3   7   4     2581.87     2744.64     64.86 o
   4   7   4      172.04      215.08     25.63 o
   5   7   4      435.51      478.94     30.04 o
   6   7   4      518.76      499.92     44.88 o
   7   7   4     1530.35     1457.43    104.91 o
   8   7   4     1288.17     1165.57     65.98 o
   9   7   4      574.72      528.34     55.44 o
  10   7   4        3.56       53.08     41.72 o
  11   7   4        2.71       -6.88     36.91 o
  12   7   4      136.60      125.48     38.22 o
  13   7   4       88.29      173.86     48.27 o
  14   7   4      164.42      112.31     49.05 o
  15   7   4       67.16      -12.78     46.39 o
 -15   8   4      108.52      141.81     59.63 o
 -14   8   4       19.80        8.06     95.22 o
 -13   8   4       40.34       51.02     54.39 o
 -12   8   4      149.74      110.56     54.46 o
 -11   8   4       73.89       17.58     53.00 o
 -10   8   4      167.48      228.41     71.39 o
  -9   8   4      279.14      239.80     40.81 o
  -8   8   4      106.58       53.52     55.51 o
  -7   8   4      917.69      900.76     76.80 o
  -6   8   4     3899.65     3787.09     96.91 o
  -5   8   4     8204.45     7897.12    173.37 o
  -4   8   4     6161.78     6052.61    138.18 o
  -3   8   4     2009.55     1914.37     61.43 o
  -2   8   4      850.19      826.37     38.96 o
  -1   8   4     5490.46     5268.79    122.53 o
   0   8   4    11166.08    11658.79    242.91 o
   1   8   4    10255.04    10457.65    219.54 o
   2   8   4    12620.60    12596.39    231.29 o
   3   8   4    12705.58    12969.09    259.01 o
   4   8   4     9113.55     8973.74    194.17 o
   5   8   4    10153.00     9967.00    520.17 o
   6   8   4     4323.76     4280.25    129.90 o
   7   8   4     3609.44     3514.81    117.86 o
   8   8   4     6122.62     6189.55    177.03 o
   9   8   4     7873.02     7470.06    207.19 o
  10   8   4     6327.87     5960.17    176.40 o
  11   8   4     3864.27     3818.89    110.78 o
  12   8   4     1110.14      998.54     57.71 o
  13   8   4     1301.35     1373.63     66.08 o
  14   8   4     1325.53     1407.30    107.91 o
 -15   9   4     1228.05     1426.11    100.89 o
 -14   9   4     2052.41     2150.90    142.26 o
 -13   9   4     3113.54     3446.00    215.09 o
 -12   9   4     4674.55     4590.03    330.36 o
 -11   9   4     4999.64     4952.67    193.59 o
 -10   9   4     4486.38     4654.76    183.63 o
  -9   9   4     7041.10     7162.58    428.59 o
  -8   9   4     9795.89    10074.50    259.78 o
  -7   9   4    11065.53    11080.86    280.02 o
  -6   9   4    15758.95    15853.74    383.67 o
  -5   9   4     6230.52     6002.07    139.36 o
  -4   9   4    11934.36    11531.23    310.09 o
  -3   9   4    12090.23    12421.74    260.67 o
  -2   9   4    10370.67    10851.35    230.30 o
  -1   9   4     8762.09     8922.49    228.30 o
   0   9   4     8781.70     8619.71    187.56 o
   1   9   4    10001.96    10080.03    214.97 o
   2   9   4    11255.12    11076.88    271.19 o
   3   9   4     7632.63     7442.49    269.13 o
   4   9   4     4418.51     4164.80    152.93 o
   5   9   4     1115.70     1021.02     59.33 o
   6   9   4      987.21      919.26     73.08 o
   7   9   4     2048.68     1986.79     86.14 o
   8   9   4     2386.72     2234.48    125.15 o
   9   9   4      895.93      759.12     61.13 o
  10   9   4      115.30       91.50     44.15 o
  11   9   4        5.87      -16.93     43.13 o
  12   9   4        2.59      -20.25     34.36 o
  13   9   4       37.16      -19.55     37.38 o
  14   9   4        9.03      -15.71     44.48 o
 -14  10   4        4.62       90.87     62.23 o
 -13  10   4      121.23      157.20     61.11 o
 -12  10   4       75.74       69.01     57.70 o
 -11  10   4        4.11       34.09     68.15 o
 -10  10   4      320.49      330.33     64.77 o
  -9  10   4      349.51      334.41     62.04 o
  -8  10   4     1007.43     1055.63     63.07 o
  -7  10   4        6.06       18.42     37.53 o
  -6  10   4      408.87      368.98     48.71 o
  -5  10   4      309.33      259.50     44.69 o
  -4  10   4       88.66       89.90     26.80 o
  -3  10   4     3497.58     3247.92    110.10 o
  -2  10   4      476.51      465.05     40.47 o
  -1  10   4        9.36       21.48     14.10 o
   0  10   4      124.58      154.90     31.51 o
   1  10   4       49.43       63.67     28.49 o
   2  10   4      146.01      123.67     38.65 o
   3  10   4       60.70        9.84     36.03 o
   4  10   4      425.85      351.15     42.84 o
   5  10   4      381.08      306.80     42.94 o
   6  10   4      305.04      248.23     49.89 o
   7  10   4      222.66      184.84     44.34 o
   8  10   4        2.73      -47.93     51.53 o
   9  10   4       22.95       10.41     41.08 o
  10  10   4        6.56       -4.79     40.87 o
  11  10   4       16.43       14.21     42.48 o
  12  10   4       76.17       90.23     37.93 o
  13  10   4       86.38       78.24     48.49 o
 -13  11   4     2051.61     2030.07    199.18 o
 -12  11   4     1690.44     1791.22    110.48 o
 -11  11   4     1491.76     1513.34    124.54 o
 -10  11   4     2120.70     2184.61    173.02 o
  -9  11   4     4725.87     4668.52    185.93 o
  -8  11   4     7919.66     8112.19    276.00 o
  -7  11   4     8606.42     8654.99    235.26 o
  -6  11   4     3494.95     3623.69    123.91 o
  -5  11   4     4971.85     4811.84    147.23 o
  -4  11   4     4279.17     4456.20    145.44 o
  -3  11   4     7274.05     7212.32    165.83 o
  -2  11   4    10371.05    10408.76    309.02 o
  -1  11   4     7631.97     7647.42    204.97 o
   0  11   4     6131.84     5806.70    260.66 o
   1  11   4     3348.91     3097.43    203.04 o
   2  11   4     2225.47     2229.12    126.02 o
   3  11   4     2077.24     1874.35     80.61 o
   4  11   4     2212.26     2108.16    133.51 o
   5  11   4     1268.05     1251.05    189.00 o
   6  11   4     1011.94      886.03    195.71 o
   7  11   4      506.35      526.53     84.12 o
   8  11   4      264.88      256.26     47.77 o
   9  11   4      106.38      101.46     44.95 o
  10  11   4      215.50      180.46     46.54 o
  11  11   4      145.31      184.12     49.48 o
  12  11   4        1.81      -23.10     44.96 o
 -12  12   4       52.00        7.15     77.05 o
 -11  12   4        3.16       -9.93     51.83 o
 -10  12   4       88.27       87.35     53.15 o
  -9  12   4      610.57      599.05     98.61 o
  -8  12   4     1021.43      983.55    162.39 o
  -7  12   4     1718.92     1608.23     79.19 o
  -6  12   4      506.46      576.02     94.54 o
  -5  12   4      202.70      177.93     45.07 o
  -4  12   4     2810.27     2634.72    102.09 o
  -3  12   4     3836.87     3783.79    164.79 o
  -2  12   4     4744.27     4854.69    143.08 o
  -1  12   4     3787.04     4012.57    108.29 o
   0  12   4     6043.90     6253.53    193.61 o
   1  12   4     6092.65     5910.29    207.46 o
   2  12   4     4122.64     3984.42    139.75 o
   3  12   4     3269.28     3036.97    192.41 o
   4  12   4     3351.09     3205.94    139.52 o
   5  12   4     7048.04     6942.42    239.63 o
   6  12   4     8577.59     8661.80    290.91 o
   7  12   4     5004.37     5025.12    213.35 o
   8  12   4     2209.83     2103.82    118.97 o
   9  12   4     1600.83     1580.08     82.81 o
  10  12   4     1199.34     1189.33     74.45 o
  11  12   4     1999.37     2064.96    177.60 o
 -11  13   4        6.31       33.71     59.82 o
 -10  13   4       78.87      141.43     58.63 o
  -9  13   4       30.94       -0.20    114.37 o
  -8  13   4       48.12      -21.69     63.85 o
  -7  13   4       47.80      -33.14     57.14 o
  -6  13   4       31.69      -62.74     41.83 o
  -5  13   4      121.86      172.42     47.59 o
  -4  13   4       16.46       54.49     42.96 o
  -3  13   4       11.54       36.79     42.33 o
  -2  13   4        2.52       23.05     43.39 o
  -1  13   4       53.37       94.43     39.06 o
   0  13   4       73.10       61.70     57.62 o
   1  13   4       40.19       58.89     39.19 o
   2  13   4       62.93      151.21     42.85 o
   3  13   4       46.42       45.24     49.38 o
   4  13   4      109.55      116.25     56.29 o
   5  13   4       81.53       11.10     54.06 o
   6  13   4        7.69       30.23     54.53 o
   7  13   4       13.78       16.48     55.51 o
   8  13   4        9.62       37.49     54.79 o
   9  13   4        3.42      -18.96     51.92 o
  10  13   4       88.36      118.25     56.86 o
 -10  14   4       13.86      -21.58     49.88 o
  -9  14   4      198.31      194.33     67.91 o
  -8  14   4      439.08      499.49     77.37 o
  -7  14   4      513.47      536.54     78.07 o
  -6  14   4      303.86      272.50     50.88 o
  -5  14   4      143.09      171.42     45.80 o
  -4  14   4      382.42      381.49     53.32 o
  -3  14   4     1345.90     1355.86     75.19 o
  -2  14   4     1816.40     1876.26    111.03 o
  -1  14   4     3777.19     4036.16    330.06 o
   0  14   4     3678.36     3981.55    205.44 o
   1  14   4     2129.70     2165.38     91.74 o
   2  14   4     2013.59     2013.45    126.39 o
   3  14   4     1387.41     1244.95     90.17 o
   4  14   4     2523.79     2642.07    208.45 o
   5  14   4     3806.28     3532.56    155.19 o
   6  14   4     3990.38     3931.62    167.26 o
   7  14   4     2153.81     2179.22    176.56 o
   8  14   4     1518.49     1656.83    107.80 o
   9  14   4     1261.36     1209.05     96.19 o
  -8  15   4     1699.58     1757.12    115.20 o
  -7  15   4     1569.28     1704.67    110.02 o
  -6  15   4     1378.40     1422.87    100.56 o
  -5  15   4     1605.70     1530.94     88.12 o
  -4  15   4     2032.49     2161.80     95.80 o
  -3  15   4     2842.49     2896.96    142.52 o
  -2  15   4     3352.13     3485.25    158.32 o
  -1  15   4     2657.84     2759.01    140.11 o
   0  15   4      925.59      886.37     85.32 o
   1  15   4      856.64      866.05     63.31 o
   2  15   4      795.24      740.54     88.81 o
   3  15   4     1485.54     1412.61     94.49 o
   4  15   4     1670.83     1701.49    105.08 o
   5  15   4      747.72      794.82     91.15 o
   6  15   4      359.50      344.25     68.44 o
   7  15   4      147.92       64.29    107.05 o
  -6  16   4      126.48       95.73     61.60 o
  -5  16   4       12.13      -51.64     56.21 o
  -4  16   4        1.31      -15.84     56.18 o
  -3  16   4       61.65      120.01     61.10 o
  -2  16   4      101.05       42.64    137.21 o
  -1  16   4       39.13       27.83     56.78 o
   0  16   4       10.16       56.85     58.01 o
   1  16   4       18.11       22.44     49.53 o
   2  16   4       11.75      -71.47     72.37 o
   3  16   4      110.48      157.85     60.39 o
   4  16   4       32.28      -61.01     53.07 o
   5  16   4       56.23        6.53     59.81 o
  -1  17   4      989.58     1095.69     95.88 o
   0  17   4      952.66     1077.20     92.77 o
 -17   1   5      795.31      921.29     78.75 o
 -16   1   5     1702.06     1918.96     87.95 o
 -15   1   5     3799.26     4182.54    139.49 o
 -14   1   5     5651.70     5772.41    128.74 o
 -13   1   5     4613.85     4325.83    118.14 o
 -12   1   5     5306.10     4930.86    111.79 o
 -11   1   5     4644.56     4397.97     79.26 o
 -10   1   5     1493.48     1403.26     46.62 o
  -9   1   5     4497.59     4129.33     81.78 o
  -8   1   5    12038.11    11411.48    177.01 o
  -7   1   5    15589.10    15429.88    251.62 o
  -6   1   5    22325.54    21735.50    380.61 o
  -5   1   5     2541.96     2354.55     57.14 o
  -4   1   5     2392.28     2082.57     59.94 o
  -3   1   5     6167.06     6189.35    146.94 o
  -2   1   5     3006.36     2752.10     99.67 o
  -1   1   5     3944.22     3979.30     97.61 o
   0   1   5     7010.52     6986.72    198.09 o
   1   1   5      836.20      844.25     39.18 o
   2   1   5       12.84       -3.03     17.42 o
   3   1   5     1426.39     1543.79     44.91 o
   4   1   5       70.00       82.51     12.62 o
   5   1   5      909.74      898.87     27.91 o
   6   1   5     1066.10     1088.17     29.90 o
   7   1   5     2533.67     2542.81     64.72 o
   8   1   5      973.38      953.59     41.03 o
   9   1   5      171.99      153.99     23.88 o
  10   1   5      404.80      376.49     36.83 o
  11   1   5     1132.49     1127.96     65.63 o
  12   1   5     2735.02     2555.90     99.18 o
  13   1   5     2008.83     2018.84     88.23 o
  14   1   5      678.34      794.53     77.50 o
  15   1   5      373.23      259.03     66.40 o
  16   1   5      328.90      282.48     66.72 o
 -17   2   5       77.89       99.75     52.50 o
 -16   2   5      136.34      128.31     56.41 o
 -15   2   5      222.62      304.77     58.56 o
 -14   2   5     1390.26     1270.60    179.97 o
 -13   2   5     2762.41     2557.95     84.09 o
 -12   2   5     7192.40     6962.75    156.48 o
 -11   2   5     2223.04     2144.58     56.72 o
 -10   2   5     1995.42     2012.27     48.86 o
  -9   2   5     8410.82     8129.56    159.24 o
  -8   2   5    15136.45    14632.81    266.00 o
  -7   2   5    11764.82    11233.19    205.94 o
  -6   2   5    12929.58    12386.54    248.13 o
  -5   2   5    16066.81    16420.94    322.36 o
  -4   2   5    40428.47    43573.91    963.78 o
  -3   2   5    33569.10    36056.85    798.33 o
  -2   2   5    17597.00    18010.93    404.17 o
  -1   2   5    39964.53    44514.53    981.59 o
   0   2   5    48733.34    55333.06   1217.34 o
   1   2   5    34139.53    38102.56    729.49 o
   2   2   5    24785.88    26207.61    505.86 o
   3   2   5    27467.11    28568.74    551.50 o
   4   2   5    27336.95    28418.64    633.04 o
   5   2   5    36042.58    38156.13    736.03 o
   6   2   5    28728.33    29348.75    571.17 o
   7   2   5    14292.55    14410.04    290.75 o
   8   2   5     8481.19     8083.13    155.71 o
   9   2   5     6404.36     6324.31    127.85 o
  10   2   5     5243.16     5085.30    148.96 o
  11   2   5     4774.14     4741.91    189.94 o
  12   2   5     4795.42     4803.38    147.75 o
  13   2   5     4514.06     4601.76    145.41 o
  14   2   5     1501.92     1489.40     78.08 o
  15   2   5      537.86      551.64     73.03 o
  16   2   5      632.63      610.90     80.17 o
 -17   3   5        5.59      -27.50     52.03 o
 -16   3   5        7.59      -73.63     49.09 o
 -15   3   5        2.74       36.70     39.01 o
 -14   3   5      199.67      239.03     37.77 o
 -13   3   5      475.37      408.47     41.16 o
 -12   3   5      346.57      387.40     36.26 o
 -11   3   5      802.54      798.05     49.66 o
 -10   3   5       23.49       39.20     20.97 o
  -9   3   5      309.81      292.66     24.01 o
  -8   3   5      184.05      224.56     20.93 o
  -7   3   5     2851.44     2683.58     61.98 o
  -6   3   5     4329.12     4020.68    146.83 o
  -5   3   5     6536.89     6325.69    153.81 o
  -4   3   5     2314.74     2598.07     73.79 o
  -3   3   5     3158.89     3172.98    123.36 o
  -2   3   5      542.78      378.51     29.34 o
  -1   3   5        0.98      -10.34     12.27 o
   0   3   5      161.77      226.21     29.58 o
   1   3   5    10764.96    11744.36    208.55 o
   2   3   5     2082.20     2093.75     45.97 o
   3   3   5     2980.71     3043.17     71.40 o
   4   3   5     2542.46     2552.52     63.77 o
   5   3   5     1071.69     1092.08     43.50 o
   6   3   5        4.33       -3.24     17.72 o
   7   3   5     1737.26     1717.47     53.61 o
   8   3   5      792.82      727.96     56.06 o
   9   3   5        3.22      -19.56     26.39 o
  10   3   5      632.92      604.43     40.44 o
  11   3   5     1402.92     1417.31    112.62 o
  12   3   5      709.08      643.19     58.23 o
  13   3   5        1.41      -43.84     41.43 o
  14   3   5       91.84       82.32     44.60 o
  15   3   5       26.58       40.38     53.89 o
  16   3   5       36.80       68.94     58.11 o
 -17   4   5      407.34      379.20     71.44 o
 -16   4   5      353.54      275.80     64.00 o
 -15   4   5      677.41      688.23    109.80 o
 -14   4   5      252.31      246.96     46.15 o
 -13   4   5     1258.60     1224.86     68.22 o
 -12   4   5     4924.24     4775.41    145.10 o
 -11   4   5     5032.89     5093.63    106.80 o
 -10   4   5     4487.02     4294.24    138.03 o
  -9   4   5     9718.12     9542.43    183.16 o
  -8   4   5    10374.46     9933.96    186.86 o
  -7   4   5    16145.16    16339.35    291.70 o
  -6   4   5    14133.08    13840.42    247.52 o
  -5   4   5    25679.71    25767.51    446.09 o
  -4   4   5    66059.50    69961.59   1899.13 o
  -3   4   5    45667.32    48760.04   1079.26 o
  -2   4   5    38787.26    40529.07    898.88 o
  -1   4   5    25476.31    27878.75    537.00 o
   0   4   5    48942.94    53292.31    913.59 o
   1   4   5    46589.99    48261.75    828.17 o
   2   4   5    36234.09    37044.19    637.67 o
   3   4   5    45819.29    50041.22    859.61 o
   4   4   5    45012.51    47619.85    915.79 o
   5   4   5    31424.09    31953.68    620.61 o
   6   4   5    17747.81    18283.42    363.70 o
   7   4   5    14451.15    14262.00    333.05 o
   8   4   5    20809.55    20547.54    481.30 o
   9   4   5    18480.00    17793.31    365.02 o
  10   4   5    10911.22    10691.00    233.15 o
  11   4   5     3722.25     3591.98    122.47 o
  12   4   5     3025.63     2991.93    111.05 o
  13   4   5     3906.37     4382.23    144.69 o
  14   4   5     2715.01     2834.65    180.86 o
  15   4   5     1741.89     1752.32     88.26 o
 -17   5   5      918.34      981.54     89.90 o
 -16   5   5     1484.74     1453.88     79.77 o
 -15   5   5      948.82      949.00     77.72 o
 -14   5   5      801.96      792.69     60.81 o
 -13   5   5     2293.26     2428.46     98.03 o
 -12   5   5     3340.40     3253.46    115.64 o
 -11   5   5     4077.66     3931.34    128.51 o
 -10   5   5     3993.71     3962.96     91.98 o
  -9   5   5     5543.62     5311.15    236.05 o
  -8   5   5     3621.39     3420.41    126.86 o
  -7   5   5     4971.02     5072.34    104.60 o
  -6   5   5     3340.70     3218.40     92.76 o
  -5   5   5     1080.25     1045.51     40.72 o
  -4   5   5     4421.16     4301.33    105.53 o
  -3   5   5    16755.41    17337.68    396.75 o
  -2   5   5     3732.16     3641.96     97.86 o
  -1   5   5      860.66      829.84     27.42 o
   0   5   5      329.65      329.25     18.27 o
   1   5   5     3153.79     3608.37     73.42 o
   2   5   5      441.69      454.33     20.50 o
   3   5   5     3194.55     3379.67     70.04 o
   4   5   5      148.99      144.49     14.18 o
   5   5   5       38.52       30.37     15.96 o
   6   5   5       25.24        5.40     29.04 o
   7   5   5     1721.85     1541.90     68.01 o
   8   5   5     1545.61     1492.67     70.30 o
   9   5   5      792.41      793.51    170.38 o
  10   5   5     1037.09      916.79     50.16 o
  11   5   5      212.90      209.13     36.29 o
  12   5   5       69.11       41.11     43.16 o
  13   5   5      687.43      751.06     64.54 o
  14   5   5      430.30      562.16     61.76 o
  15   5   5      784.08      890.82     70.37 o
 -16   6   5       65.02       97.99     54.06 o
 -15   6   5        8.73      -40.22     40.29 o
 -14   6   5        3.85       76.75     41.27 o
 -13   6   5        5.07       12.67     45.60 o
 -12   6   5       64.25       75.29     41.82 o
 -11   6   5      374.83      377.11     66.95 o
 -10   6   5       82.25       76.58     50.40 o
  -9   6   5      270.14      271.07     39.19 o
  -8   6   5      433.24      440.35     35.25 o
  -7   6   5      528.03      527.38     27.48 o
  -6   6   5      372.82      380.22     20.68 o
  -5   6   5     2148.00     1987.64     76.45 o
  -4   6   5     2741.57     2746.63     98.11 o
  -3   6   5     2637.08     2717.02     74.03 o
  -2   6   5      312.37      272.95     21.98 o
  -1   6   5      611.50      607.02     27.14 o
   0   6   5      574.18      556.82     21.64 o
   1   6   5     3410.50     3328.11     71.30 o
   2   6   5     2765.36     2757.96     62.10 o
   3   6   5     1125.70     1154.80     35.53 o
   4   6   5     1147.54     1089.51     49.43 o
   5   6   5      496.85      462.22     25.54 o
   6   6   5      525.29      455.10     42.69 o
   7   6   5      622.68      526.93     47.83 o
   8   6   5     1140.01     1120.09     63.11 o
   9   6   5      953.14      830.68     59.70 o
  10   6   5      319.41      367.50     41.63 o
  11   6   5      262.96      106.87     39.64 o
  12   6   5       38.32       98.12     45.02 o
  13   6   5      110.65      126.48     47.50 o
  14   6   5       62.70      -27.98     47.40 o
  15   6   5       13.14       16.50     48.68 o
 -16   7   5     1680.89     1740.89    107.26 o
 -15   7   5      994.64     1009.64     83.43 o
 -14   7   5     1301.76     1411.23     95.67 o
 -13   7   5     2190.67     2222.00    159.00 o
 -12   7   5     5201.75     5454.97    203.89 o
 -11   7   5     8013.93     8098.18    679.33 o
 -10   7   5     6665.94     6505.14    229.78 o
  -9   7   5     4763.07     4472.53    244.56 o
  -8   7   5     3961.32     4033.31    161.43 o
  -7   7   5     6520.34     6225.89    172.10 o
  -6   7   5     7849.85     7793.40    171.56 o
  -5   7   5     5455.31     5343.07    125.28 o
  -4   7   5     8114.95     8122.82    176.58 o
  -3   7   5     5749.03     5748.42    117.03 o
  -2   7   5     1824.25     1864.35     93.98 o
  -1   7   5     3657.46     3536.36     78.83 o
   0   7   5      734.21      707.78     41.45 o
   1   7   5     2340.00     2527.64     54.55 o
   2   7   5      154.90      146.33     17.85 o
   3   7   5       90.86      115.43     16.67 o
   4   7   5       47.67       66.02     22.79 o
   5   7   5      340.49      380.63     41.20 o
   6   7   5      734.39      623.58     48.21 o
   7   7   5      476.78      383.79     46.75 o
   8   7   5     2096.35     2087.10     88.02 o
   9   7   5     2585.81     2546.56     99.98 o
  10   7   5     1425.83     1357.64    128.34 o
  11   7   5      241.07      195.73     41.92 o
  12   7   5      443.65      514.11     46.67 o
  13   7   5      556.56      517.99     58.21 o
  14   7   5      868.73      854.08     69.34 o
 -15   8   5      431.77      486.21     71.49 o
 -14   8   5      268.87      208.68     61.40 o
 -13   8   5      184.44      162.17     94.99 o
 -12   8   5      626.89      565.48     72.95 o
 -11   8   5     1296.49     1276.55     93.91 o
 -10   8   5     2002.97     1930.93    108.97 o
  -9   8   5     4778.99     4513.93    162.36 o
  -8   8   5     3433.23     3139.88    108.51 o
  -7   8   5     2473.75     2436.25     91.95 o
  -6   8   5     3350.63     3259.60     88.28 o
  -5   8   5     7087.84     7123.99    160.36 o
  -4   8   5    15259.84    15327.55    314.82 o
  -3   8   5    18449.47    18515.33    374.53 o
  -2   8   5     6405.14     6146.06    166.95 o
  -1   8   5     4269.44     4181.11    103.87 o
   0   8   5     8752.70     8675.61    187.67 o
   1   8   5    15617.43    16127.30    434.76 o
   2   8   5    17118.36    17244.72    310.14 o
   3   8   5     7993.18     8158.23    156.78 o
   4   8   5     8233.17     7844.92    342.62 o
   5   8   5     4245.98     4190.47    126.71 o
   6   8   5     5472.49     5239.70    257.84 o
   7   8   5     7736.81     7734.21    208.32 o
   8   8   5     7741.03     7677.59    209.91 o
   9   8   5     6057.15     5970.80    175.72 o
  10   8   5     2013.64     1808.64     91.52 o
  11   8   5     1113.21     1113.74     64.03 o
  12   8   5     1128.20     1108.30     60.15 o
  13   8   5     1715.59     1937.51    185.12 o
  14   8   5     1044.31     1093.22     75.40 o
 -15   9   5      189.81      263.35     65.60 o
 -14   9   5      131.30      110.79     57.51 o
 -13   9   5       63.97      137.93     59.68 o
 -12   9   5      128.95      194.24     63.17 o
 -11   9   5      713.48      720.77     77.05 o
 -10   9   5      828.21      803.88     79.50 o
  -9   9   5      511.28      539.50     51.92 o
  -8   9   5     1043.70     1079.13     63.93 o
  -7   9   5      235.41      226.17     44.24 o
  -6   9   5      228.37      273.21     47.62 o
  -5   9   5      214.43      176.84     29.23 o
  -4   9   5     1050.66     1078.59     49.18 o
  -3   9   5     2695.63     2838.67     83.15 o
  -2   9   5     2082.25     2009.69     82.70 o
  -1   9   5       13.67      -10.66     32.56 o
   0   9   5      762.19      803.51     47.55 o
   1   9   5      751.44      722.31     41.20 o
   2   9   5       29.32       23.47     27.15 o
   3   9   5        1.25      -12.41     25.22 o
   4   9   5      377.58      335.10     32.95 o
   5   9   5       89.25       60.78     64.86 o
   6   9   5      664.78      649.19     53.19 o
   7   9   5      709.54      647.25     53.73 o
   8   9   5     1797.99     1674.14    129.21 o
   9   9   5      460.77      482.86     56.73 o
  10   9   5       25.29       17.26     45.18 o
  11   9   5        7.94        6.93     43.14 o
  12   9   5       54.21       70.99     37.99 o
  13   9   5      217.68      178.29     42.89 o
 -14  10   5      677.99      717.40     83.43 o
 -13  10   5     1029.14     1041.34     91.97 o
 -12  10   5     1414.85     1380.74    203.55 o
 -11  10   5     1678.51     1636.84    103.99 o
 -10  10   5     1878.17     1808.86    107.66 o
  -9  10   5     4563.88     4528.48    179.91 o
  -8  10   5     7167.38     6852.73    561.70 o
  -7  10   5     7394.06     7001.96    358.25 o
  -6  10   5     6485.73     6201.86    514.17 o
  -5  10   5    10716.22    10274.37    456.67 o
  -4  10   5    11488.89    11026.83    359.57 o
  -3  10   5    10465.97    10704.12    231.37 o
  -2  10   5    11904.10    10923.76    577.86 o
  -1  10   5    17247.85    17598.30    360.71 o
   0  10   5    21439.53    21473.05    432.75 o
   1  10   5    19389.54    19908.69    467.32 o
   2  10   5    10711.35    10253.89    258.60 o
   3  10   5    10939.24    11091.03    450.89 o
   4  10   5    10964.31    11000.39    274.46 o
   5  10   5    15350.59    14898.49    361.60 o
   6  10   5    10659.92    10777.10    274.98 o
   7  10   5     7393.93     7410.05    204.06 o
   8  10   5     6567.40     6567.33    188.57 o
   9  10   5     4109.85     4086.43    137.83 o
  10  10   5     3591.67     3648.29    128.90 o
  11  10   5     2099.76     2072.12    118.78 o
  12  10   5     2006.56     2120.57     93.25 o
  13  10   5     1915.33     2055.68     82.24 o
 -13  11   5      488.15      628.60     78.72 o
 -12  11   5      733.54      739.31     79.88 o
 -11  11   5      399.53      346.85     80.21 o
 -10  11   5      142.43      180.28    111.65 o
  -9  11   5      290.67      160.46     74.18 o
  -8  11   5      724.31      644.51     69.35 o
  -7  11   5     1224.86     1218.06    105.96 o
  -6  11   5     2116.38     2086.59     91.57 o
  -5  11   5     1297.35     1275.58     87.71 o
  -4  11   5       21.97       39.66     40.39 o
  -3  11   5      140.96      125.83     31.63 o
  -2  11   5       19.14       15.71     21.29 o
  -1  11   5     1204.33     1141.53     52.58 o
   0  11   5     1701.08     1685.89     63.99 o
   1  11   5      404.90      418.21     46.69 o
   2  11   5       10.06       42.02     36.74 o
   3  11   5      169.22      155.35     38.83 o
   4  11   5      221.86      222.52     53.47 o
   5  11   5        0.04      -72.54     63.70 o
   6  11   5       47.78       23.59     39.23 o
   7  11   5      141.29      140.36     42.93 o
   8  11   5        2.81       34.99     41.79 o
   9  11   5       19.32       20.23     44.56 o
  10  11   5      170.06      140.32     48.64 o
  11  11   5      289.30      291.09     53.92 o
  12  11   5      245.43      181.88     53.47 o
 -12  12   5      187.41      183.00     90.32 o
 -11  12   5       20.36      -14.70     52.98 o
 -10  12   5      105.79      241.39     61.83 o
  -9  12   5      366.53      418.85     70.09 o
  -8  12   5     1312.96     1225.83     95.66 o
  -7  12   5      928.38      901.36     74.53 o
  -6  12   5      388.75      474.95     54.97 o
  -5  12   5      744.82      758.74     61.28 o
  -4  12   5     1445.51     1291.05     73.09 o
  -3  12   5      646.78      655.38     57.34 o
  -2  12   5     1953.59     1842.18     92.94 o
  -1  12   5     4247.81     4436.29    138.54 o
   0  12   5     3030.32     2909.07    104.95 o
   1  12   5     1464.77     1475.40     74.89 o
   2  12   5      717.56      748.35     56.42 o
   3  12   5      843.28      828.46     73.43 o
   4  12   5     2413.64     2399.93    151.68 o
   5  12   5     2972.46     2855.16    135.24 o
   6  12   5     2524.45     2371.99    123.00 o
   7  12   5      723.45      680.45     78.76 o
   8  12   5      221.56      280.78     50.38 o
   9  12   5      311.51      260.62     51.16 o
  10  12   5      230.32      278.53     49.56 o
  11  12   5      413.00      480.99     60.21 o
 -11  13   5      949.36     1003.19    110.52 o
 -10  13   5      940.18     1084.89    134.87 o
  -9  13   5     1350.82     1450.14    104.31 o
  -8  13   5     3021.13     2924.33    162.92 o
  -7  13   5     2199.07     2169.70     96.08 o
  -6  13   5     1320.33     1355.49     76.46 o
  -5  13   5     1310.20     1251.23     73.37 o
  -4  13   5     1254.76     1311.66     75.03 o
  -3  13   5      676.52      761.18     61.55 o
  -2  13   5     1172.91     1199.71     77.64 o
  -1  13   5      811.82      730.86    138.59 o
   0  13   5      783.68      850.59     60.35 o
   1  13   5      623.37      580.53     53.81 o
   2  13   5       46.41      -38.23     37.60 o
   3  13   5       21.64       24.98     58.80 o
   4  13   5        6.24      -75.20     50.13 o
   5  13   5      148.48      127.53     60.01 o
   6  13   5      263.56      319.04     67.68 o
   7  13   5      174.84      143.03     60.49 o
   8  13   5      117.63      108.38     60.23 o
   9  13   5      138.58      117.80     58.69 o
  10  13   5       80.85      175.68     63.93 o
 -10  14   5       94.83        5.46     55.28 o
  -9  14   5      173.85      281.45     68.17 o
  -8  14   5      658.28      532.06     80.58 o
  -7  14   5     1316.34     1250.83     99.58 o
  -6  14   5     1160.23     1120.99     74.13 o
  -5  14   5      466.50      534.29     74.83 o
  -4  14   5      171.39      161.07     49.50 o
  -3  14   5      502.05      448.00     51.75 o
  -2  14   5     1098.04     1010.37    124.92 o
  -1  14   5     1862.98     2012.79    139.77 o
   0  14   5     1157.08     1198.06     70.44 o
   1  14   5     1257.52     1406.97     75.51 o
   2  14   5      910.24      855.20    138.04 o
   3  14   5     1071.92     1156.30     92.58 o
   4  14   5     1306.74     1291.31     95.08 o
   5  14   5      857.68      848.78     81.19 o
   6  14   5      593.13      572.80     75.57 o
   7  14   5      491.62      458.43     72.94 o
   8  14   5      367.14      384.20     70.66 o
  -8  15   5      295.67      315.10     72.33 o
  -7  15   5      868.34      888.60     89.28 o
  -6  15   5      952.23     1021.21    140.07 o
  -5  15   5      811.27      805.75     66.33 o
  -4  15   5      268.12      211.45     51.22 o
  -3  15   5       10.87       24.74     56.72 o
  -2  15   5       44.22        8.60     70.64 o
  -1  15   5        5.75       -1.95     56.10 o
   0  15   5      239.80      235.28     64.43 o
   1  15   5      579.21      662.01     59.67 o
   2  15   5       92.79       48.32     52.76 o
   3  15   5      175.56      127.73     60.55 o
   4  15   5      109.91       40.00    122.13 o
   5  15   5      158.65      108.45     59.68 o
   6  15   5       30.04       91.18     56.79 o
   7  15   5       31.02       88.32     59.35 o
  -6  16   5     1731.26     1893.14    117.02 o
  -5  16   5     2246.87     2330.34    151.46 o
  -4  16   5     3201.60     3352.30    270.87 o
  -3  16   5     2677.58     3129.41    155.48 o
  -2  16   5     2786.17     2867.71    149.03 o
  -1  16   5     2829.96     3003.29    231.75 o
   0  16   5     3183.88     3205.50    154.21 o
   1  16   5     3036.68     3001.25    218.63 o
   2  16   5     3677.02     3944.05    288.89 o
   3  16   5     3156.22     3317.53    153.07 o
   4  16   5     3020.63     2916.96    268.01 o
 -17   0   6      796.72      817.52    110.97 o
 -16   0   6     2072.15     2143.02    162.54 o
 -15   0   6     4232.86     4384.49    173.94 o
 -14   0   6     7683.23     7801.56    209.50 o
 -13   0   6     4426.98     4295.67    372.20 o
 -12   0   6     5594.57     5335.10    202.83 o
 -11   0   6     4457.10     4471.85    111.15 o
 -10   0   6     4257.92     4076.53    100.37 o
  -9   0   6    45279.10    44859.64   1227.78 o
  -8   0   6    51450.18    49704.11   1356.71 o
  -7   0   6    32901.73    31444.11    864.73 o
  -6   0   6    25657.37    24779.97    684.23 o
  -5   0   6    21967.98    21152.64    745.68 o
  -4   0   6    25345.36    25910.46    712.14 o
  -3   0   6    43508.16    46030.69   1750.54 o
  -2   0   6    43852.73    48599.66   1846.29 o
  -1   0   6    34413.29    35345.44   1347.96 o
   0   0   6    96651.24   110469.52   4169.19 o
   1   0   6    82845.32    91378.04   3452.38 o
   2   0   6    13914.18    14494.98    565.72 o
   3   0   6    22105.98    22410.57    864.42 o
   4   0   6    21647.62    20838.75    573.89 o
   5   0   6    32593.85    31774.79    867.71 o
   6   0   6    28235.34    26905.01    967.40 o
   7   0   6    11724.60    11619.17    274.13 o
   8   0   6     5210.71     5210.36    136.36 o
   9   0   6     5456.01     5457.35    183.73 o
  10   0   6     4800.62     4649.69    165.88 o
  11   0   6     2138.25     2076.73    101.63 o
  12   0   6     1522.80     1540.21    134.49 o
  13   0   6     1113.62     1078.52    120.32 o
  14   0   6      373.75      328.70     89.56 o
  15   0   6      209.57      187.12     83.53 o
  16   0   6      353.44      291.76     90.77 o
 -17   1   6      246.77      252.86     89.86 o
 -16   1   6      518.62      679.42     60.87 o
 -15   1   6      338.02      309.06     50.33 o
 -14   1   6       70.37       64.64     25.56 o
 -13   1   6       23.05       40.14     26.76 o
 -12   1   6      161.05      123.30     27.50 o
 -11   1   6      388.62      394.41     42.10 o
 -10   1   6     1742.95     1696.58     48.08 o
  -9   1   6      253.67      230.88     22.61 o
  -8   1   6        3.30        9.18     17.68 o
  -7   1   6       37.64       34.40     17.79 o
  -6   1   6      945.22      935.78     39.41 o
  -5   1   6       10.03       20.62     16.86 o
  -4   1   6       10.03       32.89     17.05 o
  -3   1   6       18.39       21.77     16.04 o
  -2   1   6      259.26      334.99     21.56 o
  -1   1   6      519.23      468.24     24.14 o
   0   1   6      353.27      338.56     43.80 o
   1   1   6     1789.15     1962.09     69.08 o
   2   1   6      187.16      168.19     23.76 o
   3   1   6     2306.31     2369.70     66.78 o
   4   1   6     2719.14     2741.50     72.54 o
   5   1   6     3553.91     3404.69     70.46 o
   6   1   6     4443.28     4229.78    114.58 o
   7   1   6     2639.57     2639.52     56.05 o
   8   1   6     2178.33     2091.19     57.33 o
   9   1   6      727.06      786.66     43.68 o
  10   1   6     1224.84     1177.59     86.83 o
  11   1   6     1325.89     1212.54     66.75 o
  12   1   6     1636.21     1540.70     76.72 o
  13   1   6     1652.07     1780.40    104.36 o
  14   1   6      505.19      485.10    114.59 o
  15   1   6      206.68      232.58     62.26 o
 -17   2   6      570.96      637.45     94.16 o
 -16   2   6      741.87      802.10     88.51 o
 -15   2   6     1457.74     1409.20     70.86 o
 -14   2   6     1951.58     2026.25     86.18 o
 -13   2   6     2452.83     2341.16     91.48 o
 -12   2   6     1944.96     1997.12     56.29 o
 -11   2   6     1492.36     1505.06     52.61 o
 -10   2   6     3564.43     3529.54     97.93 o
  -9   2   6    11718.88    10900.28    192.65 o
  -8   2   6    19674.80    19452.78    344.90 o
  -7   2   6     7622.07     7094.03    150.85 o
  -6   2   6    10762.84    10985.18    277.23 o
  -5   2   6    10875.29    10619.01    248.12 o
  -4   2   6    12004.53    11960.63    275.86 o
  -3   2   6    25775.91    27118.19    604.78 o
  -2   2   6    16664.06    17300.12    390.03 o
  -1   2   6    15540.25    16298.96    367.55 o
   0   2   6    24422.41    26137.37    581.59 o
   1   2   6    42872.21    47770.91   1996.54 o
   2   2   6    17707.02    18765.23    366.39 o
   3   2   6     2027.31     1865.12     49.60 o
   4   2   6     1985.00     1842.47     67.38 o
   5   2   6     3736.61     3449.27     71.10 o
   6   2   6    13724.67    13988.36    281.64 o
   7   2   6     7743.53     7908.77    169.00 o
   8   2   6     3539.67     3511.48     92.77 o
   9   2   6     2018.59     2054.33     58.85 o
  10   2   6      293.71      317.82     44.70 o
  11   2   6      129.77      116.91     47.21 o
  12   2   6      233.50      215.89     47.56 o
  13   2   6      971.33     1009.51     67.15 o
  14   2   6      385.37      309.02     62.35 o
  15   2   6      129.32      -43.57     50.37 o
 -17   3   6      465.66      475.20     71.75 o
 -16   3   6     1451.40     1715.61    108.86 o
 -15   3   6      740.14      770.59     59.60 o
 -14   3   6      531.61      635.13     55.82 o
 -13   3   6      837.45      968.75     67.94 o
 -12   3   6      365.86      432.66     51.73 o
 -11   3   6     1983.72     1951.63     48.19 o
 -10   3   6     1553.63     1573.16     47.00 o
  -9   3   6      888.26      911.45     36.78 o
  -8   3   6      447.48      373.17     32.10 o
  -7   3   6      656.54      720.30     32.70 o
  -6   3   6       91.64      111.91     22.36 o
  -5   3   6      218.30      339.83     26.80 o
  -4   3   6      103.53      110.72     21.16 o
  -3   3   6     2313.91     2316.29     68.01 o
  -2   3   6     4776.67     5378.45    132.32 o
  -1   3   6     1880.74     1908.79     47.44 o
   0   3   6     6064.52     6534.52    134.15 o
   1   3   6     4170.23     4002.03     86.55 o
   2   3   6     6657.81     7086.46    130.72 o
   3   3   6    10546.80    10379.14    210.01 o
   4   3   6    18238.79    18971.32    373.16 o
   5   3   6    15913.95    15744.36    361.24 o
   6   3   6     5312.22     5189.57    116.78 o
   7   3   6     8314.34     8326.81    177.52 o
   8   3   6     9265.21     8930.51    191.05 o
   9   3   6     9249.73     9066.58    199.35 o
  10   3   6     6707.99     6854.04    188.26 o
  11   3   6     4839.04     4668.93    144.06 o
  12   3   6     4668.46     4881.18    307.77 o
  13   3   6     4892.59     4908.76    154.31 o
  14   3   6     2552.78     2663.94    108.05 o
  15   3   6     1373.59     1442.10    100.72 o
 -17   4   6      155.94       72.49     57.37 o
 -16   4   6      122.55       72.22     46.20 o
 -15   4   6      230.30      275.13     49.59 o
 -14   4   6      200.24      254.01     46.09 o
 -13   4   6     1117.37     1043.58     66.93 o
 -12   4   6     2515.71     2482.79     97.15 o
 -11   4   6     2194.76     2180.79     64.31 o
 -10   4   6      801.89      825.30     37.86 o
  -9   4   6     1075.56      980.29     38.39 o
  -8   4   6     3440.34     3373.47     77.31 o
  -7   4   6     4853.02     4657.70     95.47 o
  -6   4   6     7984.92     8021.41    199.79 o
  -5   4   6     4292.08     3565.97    372.97 o
  -4   4   6     1452.13     1323.52     62.02 o
  -3   4   6     9282.46     9344.59    220.76 o
  -2   4   6     5382.82     5124.47    128.13 o
  -1   4   6     8124.07     8360.10    169.07 o
   0   4   6     5148.26     5523.01    104.78 o
   1   4   6      348.48      349.12     18.70 o
   2   4   6     1832.03     1904.07     55.66 o
   3   4   6    15456.13    16376.66    289.22 o
   4   4   6    21455.00    22446.93    440.53 o
   5   4   6     4536.65     4672.56    112.36 o
   6   4   6      135.25      165.49     21.43 o
   7   4   6      230.49      183.02     26.63 o
   8   4   6      638.38      636.27     48.85 o
   9   4   6     3142.50     3198.94     92.51 o
  10   4   6     2164.52     2231.54     75.13 o
  11   4   6     1651.60     1545.67     77.48 o
  12   4   6      277.99      259.08     49.94 o
  13   4   6       29.10       -9.24     55.20 o
  14   4   6       12.77       50.61     45.56 o
  15   4   6       24.43       13.99     47.04 o
 -16   5   6      187.43      176.72     66.39 o
 -15   5   6      161.91      188.98     47.59 o
 -14   5   6      118.53      176.97     46.10 o
 -13   5   6      821.17      858.00     76.01 o
 -12   5   6     1141.86      967.38     79.54 o
 -11   5   6      429.36      375.85     60.27 o
 -10   5   6       17.33        2.67     30.23 o
  -9   5   6       60.47       65.90     26.60 o
  -8   5   6       38.53       50.70     18.29 o
  -7   5   6       53.25       14.25     15.62 o
  -6   5   6       87.70       71.42     24.53 o
  -5   5   6      390.02      447.70     43.10 o
  -4   5   6     1380.21     1180.44     81.60 o
  -3   5   6     2399.54     2204.54     69.26 o
  -2   5   6     2441.20     2477.46     73.79 o
  -1   5   6     1120.98     1165.24     33.48 o
   0   5   6     1712.59     1861.29     48.02 o
   1   5   6    10692.78    10869.55    196.34 o
   2   5   6     6602.70     6667.42    125.73 o
   3   5   6     7500.71     7423.37    138.64 o
   4   5   6     7025.48     6722.10    127.45 o
   5   5   6     5048.33     5045.19    114.51 o
   6   5   6     1087.99     1138.25     59.11 o
   7   5   6     1184.16     1252.31     61.61 o
   8   5   6     7850.04     7664.58    203.42 o
   9   5   6     6293.67     6224.74    218.68 o
  10   5   6     3984.19     4024.20    110.90 o
  11   5   6     1490.52     1446.24     75.93 o
  12   5   6     1340.77     1252.28     86.20 o
  13   5   6     1306.81     1318.03     78.23 o
  14   5   6      920.58     1048.66     75.39 o
  15   5   6     1197.27     1407.85     84.52 o
 -16   6   6     1697.83     1980.37    128.99 o
 -15   6   6      672.42      608.84    153.95 o
 -14   6   6     1297.46     1282.72    105.55 o
 -13   6   6     3572.87     3613.76    155.79 o
 -12   6   6    10285.53    10281.84    332.06 o
 -11   6   6    12678.02    12732.99    395.95 o
 -10   6   6    10969.98    10737.26    355.99 o
  -9   6   6     9162.45     9146.91    231.53 o
  -8   6   6     6366.88     6302.16    156.32 o
  -7   6   6    14086.99    14424.95    296.61 o
  -6   6   6    28645.17    29696.19    580.70 o
  -5   6   6    33909.89    33189.47    644.00 o
  -4   6   6    35927.47    35951.57    805.73 o
  -3   6   6    26732.41    26541.58    463.91 o
  -2   6   6    29178.54    30494.77    594.99 o
  -1   6   6    21855.82    22871.94    401.28 o
   0   6   6    21634.80    22140.83    388.71 o
   1   6   6    21199.65    21037.27    370.47 o
   2   6   6    24440.87    25059.22    438.80 o
   3   6   6    28261.34    28847.62    502.63 o
   4   6   6    16159.51    16112.52    287.62 o
   5   6   6    10856.32    10980.80    269.22 o
   6   6   6     3459.89     3398.24    108.96 o
   7   6   6     1939.04     1854.90     78.81 o
   8   6   6     6598.97     6559.40    272.70 o
   9   6   6     9398.85     9076.37    238.32 o
  10   6   6     3465.70     3079.48    198.46 o
  11   6   6      763.45      767.45     48.97 o
  12   6   6      521.70      471.42     57.16 o
  13   6   6      380.08      364.81     55.58 o
  14   6   6      495.59      466.84     60.48 o
 -16   7   6        0.60      -40.57     53.48 o
 -15   7   6       13.16       94.37    128.01 o
 -14   7   6       21.96       -2.60     53.15 o
 -13   7   6      143.65      233.71     66.87 o
 -12   7   6       14.68       70.95     50.71 o
 -11   7   6       51.22      118.87     56.79 o
 -10   7   6        0.15       13.19     46.90 o
  -9   7   6      169.95      146.72     54.40 o
  -8   7   6        2.16       10.63     27.51 o
  -7   7   6       37.44       30.77     26.33 o
  -6   7   6       12.67      -20.85     23.65 o
  -5   7   6       25.27       18.92     23.17 o
  -4   7   6      294.13      302.27     28.03 o
  -3   7   6     1359.56     1233.55     69.97 o
  -2   7   6      931.55      980.69     37.03 o
  -1   7   6      680.44      713.80     32.32 o
   0   7   6      109.88       92.09     16.76 o
   1   7   6      196.81      216.88     21.15 o
   2   7   6      369.23      387.28     21.23 o
   3   7   6      994.87      940.73     33.78 o
   4   7   6     1612.18     1599.57     53.56 o
   5   7   6      599.37      613.02     47.40 o
   6   7   6      269.25      226.14     40.93 o
   7   7   6      251.44      229.94     43.59 o
   8   7   6       77.41       87.97     40.65 o
   9   7   6       57.51       24.04     42.35 o
  10   7   6      666.13      632.90     56.99 o
  11   7   6      273.58      260.23     42.08 o
  12   7   6      151.54      196.16     49.09 o
  13   7   6      126.70       75.27     48.56 o
  14   7   6       60.79        2.19     47.78 o
 -15   8   6      257.04      269.47     68.15 o
 -14   8   6      539.42      503.81     72.50 o
 -13   8   6     1875.62     1993.49    113.84 o
 -12   8   6     2866.43     3123.75    170.83 o
 -11   8   6     5408.15     5345.96    205.09 o
 -10   8   6     6002.50     6128.90    174.91 o
  -9   8   6     4332.64     4366.28    135.61 o
  -8   8   6     3910.49     4002.57    127.65 o
  -7   8   6     5161.69     5311.34    128.22 o
  -6   8   6     9058.15     8984.90    197.29 o
  -5   8   6    12569.25    12241.45    257.98 o
  -4   8   6    18421.38    18653.30    378.99 o
  -3   8   6    13649.59    13496.07    281.92 o
  -2   8   6    11841.83    11758.03    219.94 o
  -1   8   6    13234.34    13069.01    240.45 o
   0   8   6     6499.12     6177.56    124.74 o
   1   8   6     8860.90     9018.75    155.36 o
   2   8   6    15680.13    16137.87    264.12 o
   3   8   6     9525.74     9159.55    236.24 o
   4   8   6     8999.39     8884.00    229.26 o
   5   8   6     6849.18     6824.04    183.65 o
   6   8   6     3044.80     2986.78    104.43 o
   7   8   6      885.55      875.48     60.20 o
   8   8   6     3081.54     3038.49    113.15 o
   9   8   6     3209.61     3063.58    115.14 o
  10   8   6     1743.55     1777.62     96.62 o
  11   8   6      757.33      833.00     65.61 o
  12   8   6      168.70      176.45     39.33 o
  13   8   6      236.98      186.46     60.26 o
 -15   9   6      138.66      160.36     65.43 o
 -14   9   6      227.34      202.65     76.14 o
 -13   9   6      844.64     1103.11     91.98 o
 -12   9   6      848.77      971.65    135.32 o
 -11   9   6      473.15      526.29     92.65 o
 -10   9   6       13.21       35.17     61.37 o
  -9   9   6        4.59       50.95     39.88 o
  -8   9   6       10.98        7.32     37.30 o
  -7   9   6      123.72      200.07     45.26 o
  -6   9   6      433.41      473.79     54.88 o
  -5   9   6       98.87       66.00     28.03 o
  -4   9   6      227.01      220.77     31.57 o
  -3   9   6     2079.37     2122.10     70.47 o
  -2   9   6     2277.27     2118.88     69.64 o
  -1   9   6      748.58      761.49     43.43 o
   0   9   6      941.17     1018.28     64.83 o
   1   9   6     2826.55     2739.92     81.11 o
   2   9   6     4425.22     4420.58    143.77 o
   3   9   6     3598.93     3408.26     90.51 o
   4   9   6     4389.66     4345.65    129.01 o
   5   9   6     4016.06     4088.60    126.39 o
   6   9   6     2186.74     2220.54     94.46 o
   7   9   6     2704.80     2495.73     98.61 o
   8   9   6     3994.99     3957.64    134.98 o
   9   9   6     3547.26     3621.31    141.35 o
  10   9   6     2807.85     2773.61    111.38 o
  11   9   6     2293.21     2338.42    100.74 o
  12   9   6     1638.59     1590.61     70.39 o
  13   9   6     1386.28     1624.73    109.69 o
 -14  10   6       71.39        8.34     57.61 o
 -13  10   6        2.60      -18.50     59.93 o
 -12  10   6       50.73       50.23     56.41 o
 -11  10   6      118.00      119.48     57.46 o
 -10  10   6      140.44       28.76     82.17 o
  -9  10   6      355.35      368.96     50.46 o
  -8  10   6      189.89      194.92     47.69 o
  -7  10   6       11.23        6.11     42.02 o
  -6  10   6      432.26      391.10     51.17 o
  -5  10   6      666.21      667.71     56.98 o
  -4  10   6      565.80      539.54     40.32 o
  -3  10   6      420.55      371.86     37.91 o
  -2  10   6       10.33       -2.68     23.16 o
  -1  10   6      118.02      134.79     33.60 o
   0  10   6     2362.95     2346.47     76.79 o
   1  10   6     1378.15     1356.12     56.27 o
   2  10   6      152.03       70.06     37.03 o
   3  10   6        9.48       -1.94     26.55 o
   4  10   6      113.37       72.43     34.74 o
   5  10   6        5.78       27.76     36.54 o
   6  10   6      693.79      617.48     60.69 o
   7  10   6     1409.25     1308.19     73.00 o
   8  10   6      616.47      575.29     59.07 o
   9  10   6       41.40       87.68     46.32 o
  10  10   6       38.34       21.57     50.85 o
  11  10   6       13.29       53.49     47.99 o
  12  10   6      102.71       63.41     40.42 o
 -13  11   6      244.46      240.97     66.76 o
 -12  11   6      177.94      238.92     61.47 o
 -11  11   6      288.16      256.85     64.00 o
 -10  11   6      287.52      204.94     61.69 o
  -9  11   6      395.07      491.64     70.77 o
  -8  11   6      237.61      199.30     48.93 o
  -7  11   6       58.36       53.49     44.07 o
  -6  11   6      304.48      325.93     54.11 o
  -5  11   6       86.67      118.82     43.55 o
  -4  11   6        3.69       -0.58     27.97 o
  -3  11   6       55.10       64.06     30.57 o
  -2  11   6      272.36      336.23     60.61 o
  -1  11   6     1235.88     1106.01     56.67 o
   0  11   6     2377.93     2372.83    106.75 o
   1  11   6     1538.06     1606.37     73.50 o
   2  11   6      645.57      715.51     52.55 o
   3  11   6      586.83      676.00     65.12 o
   4  11   6     1590.26     1410.85     89.01 o
   5  11   6     3817.42     3774.90    123.49 o
   6  11   6     3566.11     3426.31    126.91 o
   7  11   6     2268.80     2316.70     95.44 o
   8  11   6     1760.26     1664.49     83.07 o
   9  11   6     1324.84     1371.82     77.84 o
  10  11   6     1146.59     1040.18     73.15 o
  11  11   6     1724.56     1708.44     89.46 o
 -12  12   6     1096.18     1096.29     93.33 o
 -11  12   6      987.05      872.98     85.07 o
 -10  12   6     1726.54     1850.77    175.36 o
  -9  12   6     4758.86     4662.32    191.96 o
  -8  12   6     7594.48     7770.99    217.85 o
  -7  12   6     5439.56     5643.22    171.79 o
  -6  12   6     2998.47     2801.09    108.53 o
  -5  12   6     3179.22     3171.67    116.81 o
  -4  12   6     4796.12     4834.61    237.93 o
  -3  12   6     6766.90     6844.00    162.78 o
  -2  12   6     7930.90     7756.63    178.95 o
  -1  12   6     8856.33     8937.71    329.67 o
   0  12   6     9062.69     9238.60    273.81 o
   1  12   6     5048.79     4881.47    147.36 o
   2  12   6     3759.27     3445.30    115.63 o
   3  12   6     3136.50     3101.71    137.54 o
   4  12   6     4436.95     4187.77    184.55 o
   5  12   6     4459.01     4663.70    183.73 o
   6  12   6     4017.28     3980.80    220.82 o
   7  12   6     2866.02     2722.63    115.75 o
   8  12   6     2176.79     2149.43    139.37 o
   9  12   6      814.06      720.91     62.60 o
  10  12   6      511.97      423.17     56.49 o
 -11  13   6        3.64       34.50     57.84 o
 -10  13   6        1.41       29.95     53.67 o
  -9  13   6        3.60      -40.57     59.51 o
  -8  13   6       54.69       67.57     61.73 o
  -7  13   6       27.19      158.75     49.73 o
  -6  13   6        7.39       -4.07     44.86 o
  -5  13   6       10.44       58.73     46.07 o
  -4  13   6       51.25       15.85     42.31 o
  -3  13   6       66.10       -6.27     43.12 o
  -2  13   6       15.57       38.89     32.39 o
  -1  13   6        3.57      -26.33     35.22 o
   0  13   6       11.26       33.73     39.50 o
   1  13   6       29.01       -9.57     44.26 o
   2  13   6        0.25       13.77     60.39 o
   3  13   6       20.20       20.28     53.29 o
   4  13   6      106.79       46.11     53.15 o
   5  13   6      193.17      129.44     60.66 o
   6  13   6       75.40       60.30     55.65 o
   7  13   6        3.93       38.79     57.03 o
   8  13   6       14.34       46.55     57.69 o
   9  13   6        2.61      -58.86     53.26 o
 -10  14   6     1274.08     1456.45    107.74 o
  -9  14   6     2971.97     3464.27    163.81 o
  -8  14   6     4073.68     4388.19    186.86 o
  -7  14   6     3840.25     3851.41    171.23 o
  -6  14   6     2382.06     2824.61    119.18 o
  -5  14   6     2549.24     2481.63    114.20 o
  -4  14   6     2706.09     2900.60    114.93 o
  -3  14   6     2808.80     3007.12    146.23 o
  -2  14   6     4404.26     4703.77    191.75 o
  -1  14   6     5282.54     5096.00    278.56 o
   0  14   6     4610.80     4837.67    151.94 o
   1  14   6     4483.35     4526.72    186.11 o
   2  14   6     2115.71     2154.51    116.37 o
   3  14   6     1523.94     1507.83    139.09 o
   4  14   6     1937.12     1809.45    169.63 o
   5  14   6     2258.80     2426.54    128.46 o
   6  14   6     1716.30     1564.19    105.88 o
   7  14   6     1151.37     1164.76     96.77 o
   8  14   6      563.97      535.52     80.01 o
  -8  15   6       10.14       35.51     58.57 o
  -7  15   6       59.28       64.38     64.23 o
  -6  15   6      211.35      235.19     53.29 o
  -5  15   6       62.86      -12.38     46.28 o
  -4  15   6       18.92      -16.74     56.44 o
  -3  15   6        5.75        9.84     59.93 o
  -2  15   6       29.27       -4.98     57.08 o
  -1  15   6      476.13      422.10     75.64 o
   0  15   6      537.90      533.59     75.15 o
   1  15   6      542.74      566.75     70.98 o
   2  15   6      507.88      544.66     70.52 o
   3  15   6      230.78      328.33     85.72 o
   4  15   6      280.62      338.70     68.31 o
   5  15   6      625.46      442.18     72.14 o
   6  15   6     1003.47     1043.79    119.42 o
  -5  16   6       68.44       -5.49     59.07 o
  -4  16   6        5.48      -40.01     59.06 o
  -3  16   6       13.49       27.23     61.66 o
  -2  16   6       11.02        5.88     59.70 o
  -1  16   6       12.74       -5.02    126.88 o
   0  16   6       89.70       84.29     95.90 o
   1  16   6      425.59      683.18    130.42 o
   2  16   6      168.18       55.67     60.13 o
   3  16   6       49.95        2.86     59.60 o
 -17   1   7       23.46      109.47     79.76 o
 -16   1   7       10.00       51.80     60.09 o
 -15   1   7       13.85      -19.58     24.29 o
 -14   1   7       58.93       48.85     33.68 o
 -13   1   7        6.72       22.87     22.87 o
 -12   1   7      608.49      549.22     29.91 o
 -11   1   7      701.43      614.00     31.48 o
 -10   1   7      359.69      360.68     25.90 o
  -9   1   7     4406.46     4237.23    103.11 o
  -8   1   7     8934.91     8055.21    197.64 o
  -7   1   7     6750.50     6602.32    164.64 o
  -6   1   7     6700.95     6485.55    160.07 o
  -5   1   7     5438.54     5239.58    172.97 o
  -4   1   7     8143.34     8213.82    194.92 o
  -3   1   7    22779.10    24629.87    551.53 o
  -2   1   7    41430.70    45474.35   1006.02 o
  -1   1   7    40648.34    45138.53   1214.84 o
   0   1   7    52825.36    58971.65   1581.50 o
   1   1   7    16733.26    18030.68    495.33 o
   2   1   7     2710.91     2358.02     82.50 o
   3   1   7    19799.29    19832.45    544.74 o
   4   1   7    37104.06    38043.98    733.84 o
   5   1   7    28338.89    28443.18    494.33 o
   6   1   7    27271.56    28096.30    489.93 o
   7   1   7    17807.30    16821.07    302.03 o
   8   1   7    11435.58    11012.96    205.20 o
   9   1   7     6247.35     6149.14    142.49 o
  10   1   7     6311.98     5915.87    140.63 o
  11   1   7     6915.47     7094.19    193.87 o
  12   1   7     6367.54     6652.38    187.30 o
  13   1   7     5177.70     5491.31    203.84 o
  14   1   7     2461.39     2687.39    132.25 o
  15   1   7     1162.23     1199.05     94.29 o
 -17   2   7     1120.18     1222.14    117.16 o
 -16   2   7     2207.93     2485.90    129.30 o
 -15   2   7     2924.34     2922.10    113.44 o
 -14   2   7     3454.23     3408.89     89.22 o
 -13   2   7     4177.03     4365.38    118.12 o
 -12   2   7     4169.63     3986.33     96.08 o
 -11   2   7     5918.37     5738.58    111.34 o
 -10   2   7     8655.64     8112.82    158.47 o
  -9   2   7    16314.34    15737.80    284.46 o
  -8   2   7    19424.41    18728.04    431.02 o
  -7   2   7    14936.58    14389.40    334.26 o
  -6   2   7    11586.84    10969.12    351.95 o
  -5   2   7     7812.52     7717.25    222.49 o
  -4   2   7    18487.53    18324.48    476.43 o
  -3   2   7    38677.31    40049.95    888.33 o
  -2   2   7    16632.28    16687.81    378.42 o
  -1   2   7    13403.48    13621.34    310.93 o
   0   2   7     7514.25     7838.66    184.85 o
   1   2   7     5143.67     4909.87    148.36 o
   2   2   7     1178.57     1017.01     49.03 o
   3   2   7     8477.77     8336.52    171.96 o
   4   2   7    11130.84    10748.34    496.85 o
   5   2   7     5880.91     6040.57    115.79 o
   6   2   7      674.42      717.77     42.27 o
   7   2   7       51.46       76.45     24.08 o
   8   2   7      365.90      396.77     28.92 o
   9   2   7      798.10      802.39     42.95 o
  10   2   7       36.46       23.50     38.12 o
  11   2   7       25.20      -37.07     38.47 o
  12   2   7       18.78       15.54     43.14 o
  13   2   7      225.42      236.57     50.47 o
  14   2   7      214.59      238.65     61.37 o
  15   2   7       43.72       33.96     55.81 o
 -17   3   7       51.90      -11.40     57.45 o
 -16   3   7      136.75      132.93     46.46 o
 -15   3   7       18.08       46.05     40.23 o
 -14   3   7      232.72      241.46     48.67 o
 -13   3   7      316.13      309.91     33.69 o
 -12   3   7       76.57      115.31     26.44 o
 -11   3   7       91.09       94.83     26.49 o
 -10   3   7     1381.15     1306.77     66.99 o
  -9   3   7     1844.58     1542.09     93.65 o
  -8   3   7       85.00       75.33     21.20 o
  -7   3   7      971.51      933.86     44.62 o
  -6   3   7      336.74      351.29     30.41 o
  -5   3   7      495.18      491.69     31.31 o
  -4   3   7     1364.00     1437.82    108.68 o
  -3   3   7     2946.57     2801.51     79.65 o
  -2   3   7      417.82      394.95     49.53 o
  -1   3   7       32.73       77.75     18.79 o
   0   3   7      272.97      301.62     18.82 o
   1   3   7       19.27       47.82     14.72 o
   2   3   7       17.57       25.66     20.17 o
   3   3   7     1132.25     1014.50     40.57 o
   4   3   7      201.74      194.01     22.45 o
   5   3   7      564.60      577.80     35.16 o
   6   3   7      583.92      590.33     31.94 o
   7   3   7      514.79      557.12     32.91 o
   8   3   7        9.38      -28.86     23.54 o
   9   3   7        5.51      -26.26     27.62 o
  10   3   7       93.56       36.82     40.09 o
  11   3   7       37.53       52.83     54.71 o
  12   3   7      206.23      205.70     68.17 o
  13   3   7      280.40      203.62     50.79 o
  14   3   7       94.11       79.76     60.77 o
  15   3   7       59.22       34.30     57.98 o
 -17   4   7     1375.78     1474.32    151.68 o
 -16   4   7     2302.52     2590.33    128.79 o
 -15   4   7     1722.28     1788.10    228.96 o
 -14   4   7     2488.65     2557.95    236.20 o
 -13   4   7     5781.60     5987.83    215.45 o
 -12   4   7     8498.56     8631.48    190.70 o
 -11   4   7     9409.88     9229.99    203.52 o
 -10   4   7     6628.67     6600.27    151.91 o
  -9   4   7     7528.28     7126.03    141.07 o
  -8   4   7     8785.17     8188.87    156.23 o
  -7   4   7    12694.58    12618.83    301.64 o
  -6   4   7    20365.33    19007.52    435.94 o
  -5   4   7    24792.03    24959.04    564.44 o
  -4   4   7    19318.81    19617.72    446.49 o
  -3   4   7     9782.81     9611.44    227.54 o
  -2   4   7     8339.02     8176.14    166.12 o
  -1   4   7    12300.31    12376.47    245.92 o
   0   4   7    23698.77    24878.87    482.31 o
   1   4   7    15002.15    15069.75    266.87 o
   2   4   7     2451.73     2286.93     53.83 o
   3   4   7     1440.89     1349.27     57.00 o
   4   4   7     6394.64     6086.23    132.87 o
   5   4   7     3519.37     3507.88     86.42 o
   6   4   7     1881.68     1812.75     70.29 o
   7   4   7      218.46      141.69     42.14 o
   8   4   7        8.76      -50.80     33.87 o
   9   4   7      313.77      286.30     43.13 o
  10   4   7       22.51       20.83     39.13 o
  11   4   7        7.58      -10.09     40.49 o
  12   4   7       14.16      -21.97     41.13 o
  13   4   7       53.99       64.10     47.50 o
  14   4   7       28.86       72.59     48.17 o
  15   4   7      130.88       80.27     49.69 o
 -16   5   7       43.15      -27.68     52.59 o
 -15   5   7        1.04       -4.39     65.59 o
 -14   5   7      252.59      330.63     63.11 o
 -13   5   7      301.73      393.32     84.89 o
 -12   5   7      584.04      636.24     79.76 o
 -11   5   7     1063.80      933.73     54.37 o
 -10   5   7      343.62      302.92     33.71 o
  -9   5   7      485.67      502.41     45.05 o
  -8   5   7     1279.97     1172.73     78.46 o
  -7   5   7     1903.30     1823.13     59.58 o
  -6   5   7     6077.44     5587.41    150.69 o
  -5   5   7    11125.35    10704.07    255.54 o
  -4   5   7    11878.82    11584.19    273.56 o
  -3   5   7     4124.68     3934.94    107.02 o
  -2   5   7     4079.15     4233.08    112.44 o
  -1   5   7     3679.03     3693.03     83.61 o
   0   5   7    14173.02    14370.10    256.34 o
   1   5   7    25431.07    26210.51    457.26 o
   2   5   7    17786.08    18951.70    334.71 o
   3   5   7    11403.50    11640.44    211.12 o
   4   5   7     8074.74     7756.31    165.65 o
   5   5   7     6687.58     6609.08    145.03 o
   6   5   7     4567.81     4279.90    126.10 o
   7   5   7     9056.28     9347.79    238.52 o
   8   5   7     9459.51     8993.03    287.87 o
   9   5   7     6538.65     6085.34    171.83 o
  10   5   7     5198.22     4896.19    164.12 o
  11   5   7     2593.34     2456.96    133.84 o
  12   5   7     1713.77     1703.15     84.84 o
  13   5   7     1090.47     1066.00     73.80 o
  14   5   7     1109.13     1133.81    137.09 o
 -16   6   7       75.94      221.90     61.39 o
 -15   6   7       65.77       43.33     56.39 o
 -14   6   7      129.07       52.86     56.47 o
 -13   6   7      509.77      545.07     96.05 o
 -12   6   7      893.00      859.70     77.67 o
 -11   6   7      770.11      765.60     76.81 o
 -10   6   7      170.70      179.70     57.16 o
  -9   6   7       46.95       78.43     27.72 o
  -8   6   7      733.44      663.02     39.32 o
  -7   6   7      663.14      640.01     37.73 o
  -6   6   7     1645.13     1623.29     55.88 o
  -5   6   7     1338.90     1195.26     57.54 o
  -4   6   7     1039.56     1031.03     48.49 o
  -3   6   7      627.62      721.03     40.53 o
  -2   6   7      232.92      250.29     26.43 o
  -1   6   7      166.66      155.37     18.52 o
   0   6   7       14.01       26.30     15.91 o
   1   6   7     1284.98     1293.02     45.57 o
   2   6   7      607.49      607.52     27.03 o
   3   6   7      133.73      143.08     18.39 o
   4   6   7      239.01      193.85     18.85 o
   5   6   7        5.22      -25.00     31.09 o
   6   6   7       52.45       53.04     35.07 o
   7   6   7       43.64       -5.49     34.30 o
   8   6   7        2.53        2.94     37.41 o
   9   6   7      112.92      139.73     43.01 o
  10   6   7        2.61       17.80     19.38 o
  11   6   7       24.92       58.32     42.99 o
  12   6   7       24.55       10.27     44.78 o
  13   6   7       16.95       60.84     63.24 o
  14   6   7       27.15       22.07     48.75 o
 -16   7   7        5.92      -39.13     53.95 o
 -15   7   7       32.69      -14.38     52.79 o
 -14   7   7       30.07      -32.38     86.32 o
 -13   7   7      305.75      330.31     64.70 o
 -12   7   7     1052.24      979.92     84.39 o
 -11   7   7     1512.12     1610.49    102.55 o
 -10   7   7     1523.12     1455.42     96.16 o
  -9   7   7      817.52      866.95     84.29 o
  -8   7   7      610.23      639.53     59.29 o
  -7   7   7     2498.11     2433.00     75.75 o
  -6   7   7     6691.30     6291.40    199.98 o
  -5   7   7    13652.08    13640.43    280.54 o
  -4   7   7    14753.25    15431.39    316.62 o
  -3   7   7    10429.28    10232.27    192.23 o
  -2   7   7     6803.80     6673.28    132.36 o
  -1   7   7    10518.21    10467.50    219.24 o
   0   7   7    14678.34    14936.62    269.38 o
   1   7   7    21424.10    21720.11    384.38 o
   2   7   7    23260.63    24087.10    423.91 o
   3   7   7    23449.99    23321.75    411.30 o
   4   7   7    19037.35    18657.87    437.07 o
   5   7   7    10173.63    10178.83    255.35 o
   6   7   7     7655.87     7169.10    391.22 o
   7   7   7     7887.02     7883.30    210.30 o
   8   7   7    13460.50    13383.85    332.80 o
   9   7   7    11558.03    11794.99    300.30 o
  10   7   7     5312.10     5412.14    203.55 o
  11   7   7     3707.10     3769.08    110.17 o
  12   7   7     1357.90     1282.30    108.31 o
  13   7   7     2268.48     2435.67    163.23 o
  14   7   7     2338.20     2814.15    117.08 o
 -15   8   7      514.50      561.28     76.51 o
 -14   8   7      761.35      768.89     81.18 o
 -13   8   7     2441.27     2578.37    299.52 o
 -12   8   7     2738.08     2610.98    133.23 o
 -11   8   7     1919.91     2063.90    117.72 o
 -10   8   7     1498.46     1690.70    105.08 o
  -9   8   7     2075.88     2137.64    341.74 o
  -8   8   7     2921.22     2952.07    138.62 o
  -7   8   7     3082.48     3067.39     88.18 o
  -6   8   7     5969.55     5691.56    113.23 o
  -5   8   7     6755.81     6087.47    266.87 o
  -4   8   7     3886.37     3748.66    102.74 o
  -3   8   7     1863.10     1802.37     56.08 o
  -2   8   7     2079.31     2063.58     60.22 o
  -1   8   7     4503.34     4511.42     97.87 o
   0   8   7     7291.82     7066.80    139.46 o
   1   8   7     4861.98     4467.97    124.02 o
   2   8   7     1442.23     1386.48     49.10 o
   3   8   7     1402.01     1382.85     51.40 o
   4   8   7      204.90      172.75     36.16 o
   5   8   7      123.99       82.42     37.37 o
   6   8   7     1181.43     1001.34     60.11 o
   7   8   7      719.44      715.78     56.72 o
   8   8   7      572.67      599.02     57.12 o
   9   8   7        3.28      -49.59     40.36 o
  10   8   7       78.33       43.70     44.37 o
  11   8   7       16.31      -34.35     44.79 o
  12   8   7       93.77       94.13     47.21 o
  13   8   7       77.96       64.76     46.95 o
 -14   9   7       14.88      -47.33     54.31 o
 -13   9   7      296.06      346.12     69.64 o
 -12   9   7       46.31      -24.87     52.70 o
 -11   9   7        7.86      -31.13     52.96 o
 -10   9   7      163.02      173.18     75.51 o
  -9   9   7       39.89       49.32     58.96 o
  -8   9   7       44.37      116.92     42.66 o
  -7   9   7      779.50      802.63     60.19 o
  -6   9   7      668.10      748.39     51.23 o
  -5   9   7     1377.29     1362.38     56.56 o
  -4   9   7     1953.05     1820.47     66.02 o
  -3   9   7      157.67      188.22     36.33 o
  -2   9   7      151.19      124.03     27.41 o
  -1   9   7     1758.24     1675.50     54.35 o
   0   9   7     2981.95     2900.48     74.81 o
   1   9   7     1895.88     1923.61     91.11 o
   2   9   7      964.80      940.17     51.80 o
   3   9   7     1295.26     1270.82     69.10 o
   4   9   7     1082.49     1027.04     57.22 o
   5   9   7     2138.98     2071.61    221.93 o
   6   9   7      946.13      927.80     60.40 o
   7   9   7      984.44      906.14     61.92 o
   8   9   7     1264.80     1109.50     69.93 o
   9   9   7      545.43      523.14     58.72 o
  10   9   7      757.23      762.04     66.29 o
  11   9   7      785.48      896.53     69.24 o
  12   9   7      408.63      469.16     50.03 o
 -14  10   7     2543.52     2754.52    207.77 o
 -13  10   7     2510.16     2623.35    264.01 o
 -12  10   7     2985.51     3278.18    154.30 o
 -11  10   7     2914.52     3320.68    158.92 o
 -10  10   7     3611.28     3573.05    160.60 o
  -9  10   7     5838.85     5917.88    235.81 o
  -8  10   7     7567.58     7437.30    216.01 o
  -7  10   7     7096.19     7485.71    209.33 o
  -6  10   7     7340.27     7243.86    265.83 o
  -5  10   7     8232.89     8115.84    185.47 o
  -4  10   7     7721.26     7541.69    174.96 o
  -3  10   7     6578.45     6719.68    199.96 o
  -2  10   7     5283.75     5400.58    153.56 o
  -1  10   7     5408.52     5130.80    180.76 o
   0  10   7     5764.65     5614.63    136.91 o
   1  10   7     4342.07     3958.72    121.77 o
   2  10   7     2708.21     2631.50     93.82 o
   3  10   7     1462.83     1473.09     66.31 o
   4  10   7     2417.01     2331.98     89.49 o
   5  10   7     1878.29     1697.80    113.70 o
   6  10   7      415.98      399.59     50.61 o
   7  10   7      267.81      267.57     48.90 o
   8  10   7       20.27       34.97     49.26 o
   9  10   7       47.09       21.73     44.79 o
  10  10   7        0.57      -24.41     43.71 o
  11  10   7        7.64       23.92     47.62 o
  12  10   7        1.32      -54.50     36.34 o
 -13  11   7        5.07      -10.07     57.82 o
 -12  11   7       18.36        0.90     56.07 o
 -11  11   7      204.99      267.62     64.65 o
 -10  11   7      278.32      258.40     63.72 o
  -9  11   7      851.93      825.41     64.17 o
  -8  11   7      605.83      624.65     61.50 o
  -7  11   7      434.94      372.41     54.59 o
  -6  11   7      486.63      510.04     92.78 o
  -5  11   7      253.97      165.95     48.78 o
  -4  11   7      517.03      502.51     42.13 o
  -3  11   7     3959.07     3756.02    105.56 o
  -2  11   7     4173.98     3970.81    143.09 o
  -1  11   7     2015.16     1996.48     71.96 o
   0  11   7     1709.76     1733.40     92.82 o
   1  11   7     1112.57     1051.47     60.83 o
   2  11   7     1495.17     1364.77     68.43 o
   3  11   7     2941.77     2990.47    132.00 o
   4  11   7     2084.09     1877.38    102.84 o
   5  11   7     3084.99     3048.28    108.68 o
   6  11   7     2526.37     2319.75     95.00 o
   7  11   7     1895.21     1818.61     85.15 o
   8  11   7     1143.36     1038.49     69.64 o
   9  11   7      742.75      759.84     63.52 o
  10  11   7      539.04      602.46     64.11 o
  11  11   7      524.11      644.28     68.91 o
 -12  12   7      162.17      210.58     65.52 o
 -11  12   7      349.12      332.18     69.41 o
 -10  12   7      566.94      534.17     77.63 o
  -9  12   7      747.36      708.04     85.33 o
  -8  12   7     1553.67     1561.80    144.76 o
  -7  12   7     1544.13     1540.34    177.44 o
  -6  12   7      584.43      636.26     62.58 o
  -5  12   7      293.44      306.97     52.78 o
  -4  12   7      970.00      970.30     98.10 o
  -3  12   7     1170.28     1133.00     55.22 o
  -2  12   7     1047.96      929.39    112.93 o
  -1  12   7      431.97      429.20     49.09 o
   0  12   7      116.24      100.93     42.93 o
   1  12   7      467.88      466.48     50.31 o
   2  12   7      182.13      204.65     54.27 o
   3  12   7       81.00       79.81     49.87 o
   4  12   7      225.94      215.77     61.20 o
   5  12   7      203.86      256.88     72.07 o
   6  12   7       19.65      -34.83     38.04 o
   7  12   7       21.32       -8.25     41.07 o
   8  12   7        0.11      -52.60     41.26 o
   9  12   7        1.43      -58.87     39.25 o
  10  12   7       19.50        1.92     43.59 o
 -11  13   7       55.87      -22.47    104.26 o
 -10  13   7      247.75      217.17     69.09 o
  -9  13   7      668.20      668.43     86.77 o
  -8  13   7     1330.59     1171.25     74.46 o
  -7  13   7     1964.56     2015.75     95.17 o
  -6  13   7     1460.50     1312.89    165.91 o
  -5  13   7      950.97     1005.20     96.73 o
  -4  13   7     1850.63     1735.67     87.22 o
  -3  13   7     4212.72     4006.38    343.73 o
  -2  13   7     5844.82     5749.65    217.57 o
  -1  13   7     7536.88     7751.27    290.25 o
   0  13   7     5631.98     5703.86    169.31 o
   1  13   7     3113.09     3205.93    115.08 o
   2  13   7     2017.90     2007.72    144.30 o
   3  13   7     2913.87     3215.06    209.36 o
   4  13   7     5356.08     5357.85    203.79 o
   5  13   7     6570.14     6692.48    242.19 o
   6  13   7     6333.06     6932.34    250.87 o
   7  13   7     4042.47     4062.88    176.59 o
   8  13   7     2058.25     1958.53    118.82 o
   9  13   7     1436.93     1527.17    119.32 o
  -9  14   7      619.94      686.38     86.99 o
  -8  14   7      702.89      733.42     87.30 o
  -7  14   7      363.01      258.25     58.51 o
  -6  14   7      496.70      602.29     63.66 o
  -5  14   7      803.17      820.39     83.66 o
  -4  14   7      611.29      728.55     65.11 o
  -3  14   7      450.95      541.28     76.78 o
  -2  14   7      804.57      811.94     85.54 o
  -1  14   7      724.75      706.80     60.47 o
   0  14   7      361.71      388.16     53.21 o
   1  14   7       63.24       46.33     51.68 o
   2  14   7       16.45       35.33     51.78 o
   3  14   7      636.71      607.84     73.53 o
   4  14   7     1221.36     1345.49    142.71 o
   5  14   7      524.29      559.27     74.24 o
   6  14   7       41.72       14.07     57.30 o
   7  14   7       11.92      -19.29     57.32 o
  -7  15   7       82.49       10.40     63.86 o
  -6  15   7       24.86       71.84     51.72 o
  -5  15   7       42.63       99.73     48.30 o
  -4  15   7      381.72      448.20     77.47 o
  -3  15   7      640.67      679.64     95.52 o
  -2  15   7     1065.93     1021.63     93.37 o
  -1  15   7      745.14      924.38    112.71 o
   0  15   7      633.88      696.32     61.50 o
   1  15   7      392.82      351.74     66.59 o
   2  15   7      452.44      485.91     69.32 o
   3  15   7      750.28      765.49     81.74 o
   4  15   7      977.43      841.77     83.44 o
   5  15   7      798.32      726.88    106.83 o
  -4  16   7     1528.50     1713.32    115.12 o
  -3  16   7     1274.63     1520.42    110.08 o
  -2  16   7     1356.86     1547.11    111.51 o
  -1  16   7     1091.61     1202.54    146.56 o
   0  16   7      681.77      728.11    130.42 o
   1  16   7      456.02      368.65    116.10 o
   2  16   7      472.48      438.23     72.56 o
 -16   0   8     1899.73     1991.79    155.91 o
 -15   0   8     3812.32     3698.58    359.91 o
 -14   0   8     4753.52     4880.89    149.81 o
 -13   0   8     2912.71     2669.23    253.76 o
 -12   0   8     1162.11     1200.04     58.07 o
 -11   0   8     1768.52     1741.92    133.44 o
 -10   0   8     7841.48     7224.00    247.28 o
  -9   0   8     9049.64     9197.16    277.52 o
  -8   0   8     3526.41     3237.75    146.26 o
  -7   0   8     1870.51     1815.38     79.10 o
  -6   0   8     4247.43     3964.25    131.95 o
  -5   0   8     8811.91     8984.92    368.81 o
  -4   0   8     3889.63     3784.10    173.55 o
  -3   0   8     3100.35     3019.95    144.30 o
  -2   0   8      483.17      708.51     59.11 o
  -1   0   8      437.35      631.76     56.24 o
   0   0   8     2191.56     2133.67    112.18 o
   1   0   8      510.80      660.71     57.30 o
   2   0   8      659.14      706.55     60.61 o
   3   0   8     7100.57     7454.51    309.85 o
   4   0   8     2004.85     1813.87    104.94 o
   5   0   8     4685.91     4545.65    216.82 o
   6   0   8     2073.40     2062.21     73.46 o
   7   0   8      665.43      686.10     39.24 o
   8   0   8     1049.39     1062.49     67.37 o
   9   0   8     1698.36     1603.63    145.80 o
  10   0   8     1744.67     1704.13    207.32 o
  11   0   8     3573.65     3337.40    136.19 o
  12   0   8     2544.31     2366.02    169.63 o
  13   0   8     2576.52     2758.05    188.93 o
  14   0   8     1429.23     1483.21    141.28 o
  15   0   8      308.97      364.58    101.93 o
 -16   1   8      189.88      114.91     59.44 o
 -15   1   8      351.14      410.12     55.50 o
 -14   1   8     1216.88     1144.86     40.95 o
 -13   1   8      993.89     1039.46     42.07 o
 -12   1   8      981.01      880.53     39.36 o
 -11   1   8     1461.75     1344.85     52.59 o
 -10   1   8      733.54      653.84     43.37 o
  -9   1   8     3419.24     3247.22     98.86 o
  -8   1   8     6545.15     6431.79    164.19 o
  -7   1   8     8866.50     8458.31    206.06 o
  -6   1   8     5452.34     5214.66    134.53 o
  -5   1   8     1474.45     1358.64     76.37 o
  -4   1   8     6079.20     5858.11    145.68 o
  -3   1   8    13701.74    15112.03    346.29 o
  -2   1   8    27236.44    29587.10    804.53 o
  -1   1   8     8226.32     8356.40    241.64 o
   0   1   8    18696.63    19778.80    632.29 o
   1   1   8     4290.42     4060.15    128.20 o
   2   1   8     2857.51     2795.24     96.25 o
   3   1   8     9241.43     9390.47    270.40 o
   4   1   8     8221.20     8145.68    195.48 o
   5   1   8     8083.65     8343.64    155.79 o
   6   1   8     4201.61     4171.30     86.59 o
   7   1   8     1780.28     1642.32     50.02 o
   8   1   8     1390.76     1291.10     53.03 o
   9   1   8     2071.00     1963.98     67.28 o
  10   1   8     1845.99     1839.61     77.61 o
  11   1   8     1807.47     1805.44     94.93 o
  12   1   8      599.47      602.08     56.39 o
  13   1   8      535.29      553.35     72.07 o
  14   1   8       69.52       78.44     53.81 o
  15   1   8      158.42       66.68     70.72 o
 -17   2   8      147.81      185.91     93.18 o
 -16   2   8      354.16      379.99     61.32 o
 -15   2   8      851.13      826.98     74.77 o
 -14   2   8     1435.98     1398.42    211.39 o
 -13   2   8     1963.93     1953.73     62.15 o
 -12   2   8      581.08      578.17     36.29 o
 -11   2   8      885.14      840.76     48.57 o
 -10   2   8      762.93      773.39     54.27 o
  -9   2   8      655.09      629.93     63.15 o
  -8   2   8     2078.12     1823.59     76.82 o
  -7   2   8     1660.93     1544.05     59.66 o
  -6   2   8     4348.10     3917.45    106.86 o
  -5   2   8     2082.74     2003.42     65.11 o
  -4   2   8      320.51      298.50     27.54 o
  -3   2   8     1795.78     2154.35    138.78 o
  -2   2   8      304.40      305.48     25.40 o
  -1   2   8     1090.28      983.49     43.35 o
   0   2   8     2308.79     2346.40     84.93 o
   1   2   8     4367.71     4504.70    140.78 o
   2   2   8      474.88      417.55     54.36 o
   3   2   8     3226.46     3334.73     80.18 o
   4   2   8     4522.37     4433.69    117.04 o
   5   2   8     1677.20     1721.72     54.53 o
   6   2   8      150.53      169.66     25.41 o
   7   2   8       25.55       50.14     23.60 o
   8   2   8      233.40      237.51     26.84 o
   9   2   8     1168.11     1087.30    201.51 o
  10   2   8     2078.60     1978.50    104.91 o
  11   2   8     1051.30     1015.49     76.62 o
  12   2   8      985.94      982.92     66.95 o
  13   2   8      711.55      801.99     64.73 o
  14   2   8      242.25      180.04     62.94 o
  15   2   8      286.69      259.79     61.40 o
 -17   3   8      411.26      358.25    104.34 o
 -16   3   8      761.54      762.26    138.64 o
 -15   3   8     1283.50     1268.51     87.83 o
 -14   3   8     1561.03     1428.76     90.61 o
 -13   3   8     1976.59     1952.30     58.73 o
 -12   3   8     4163.60     3620.78    284.25 o
 -11   3   8     7178.28     6747.37    184.91 o
 -10   3   8     7105.17     6725.92    152.85 o
  -9   3   8     8570.77     8054.79    176.26 o
  -8   3   8    16196.28    16128.99    376.50 o
  -7   3   8    18086.11    18178.59    418.82 o
  -6   3   8    24489.54    23788.16    539.51 o
  -5   3   8    18810.88    17698.82    406.04 o
  -4   3   8    24606.08    24690.28    557.01 o
  -3   3   8    41000.44    42251.10    939.16 o
  -2   3   8    32505.30    34158.91    762.10 o
  -1   3   8    36768.71    37441.57    832.46 o
   0   3   8    38863.44    40294.97    894.92 o
   1   3   8    41346.37    42761.97    821.68 o
   2   3   8    24821.98    25235.23    492.16 o
   3   3   8    30261.83    30513.69    593.06 o
   4   3   8    32400.72    33424.39    649.19 o
   5   3   8    16800.54    16993.89    390.70 o
   6   3   8    17724.38    17955.44    359.55 o
   7   3   8    11515.85    10832.32    347.41 o
   8   3   8     8655.77     8588.64    219.33 o
   9   3   8    10698.03    11004.13    277.20 o
  10   3   8     6490.60     6100.33    174.07 o
  11   3   8     3775.08     3785.06    127.97 o
  12   3   8     2533.20     2634.30    107.06 o
  13   3   8     1540.27     1455.65     80.00 o
  14   3   8     1286.68     1283.26     97.65 o
 -17   4   8      217.00      185.16    101.32 o
 -16   4   8      412.27      401.05     66.64 o
 -15   4   8      110.70       69.43     61.37 o
 -14   4   8       38.28       65.80     53.77 o
 -13   4   8       98.58       41.19     53.44 o
 -12   4   8      390.31      413.92     39.92 o
 -11   4   8      681.43      655.00     46.96 o
 -10   4   8     1333.45     1289.90     58.45 o
  -9   4   8     1127.89     1004.96     56.36 o
  -8   4   8       39.81       84.60     32.08 o
  -7   4   8      212.60      168.96     30.35 o
  -6   4   8      284.79      303.92     32.78 o
  -5   4   8       25.02       27.91     24.70 o
  -4   4   8     1929.64     1799.30     62.65 o
  -3   4   8     2372.59     2121.37     68.80 o
  -2   4   8      498.95      472.97     22.70 o
  -1   4   8      564.52      529.12     28.40 o
   0   4   8     1973.61     1947.43     52.37 o
   1   4   8     2608.63     2594.55     58.93 o
   2   4   8      614.45      627.06     25.84 o
   3   4   8      970.80      943.62     38.46 o
   4   4   8      853.72      895.03     38.53 o
   5   4   8      277.20      299.93     27.10 o
   6   4   8      435.82      372.76     44.14 o
   7   4   8     1971.97     1928.11    104.36 o
   8   4   8      673.32      721.35     87.35 o
   9   4   8       50.18       48.94     38.09 o
  10   4   8       99.47      113.26     44.27 o
  11   4   8      124.61       95.38     63.70 o
  12   4   8       15.82        8.73     43.52 o
  13   4   8      164.19      195.41     50.94 o
  14   4   8      274.95      270.04     55.14 o
 -16   5   8      442.90      421.01     68.31 o
 -15   5   8      167.95      183.63     60.93 o
 -14   5   8      244.88      197.05     61.33 o
 -13   5   8      564.20      611.33     74.25 o
 -12   5   8     1813.82     1830.35    105.68 o
 -11   5   8     3600.52     3682.80    129.95 o
 -10   5   8     2981.48     2872.60     84.72 o
  -9   5   8     3431.93     3064.42     85.73 o
  -8   5   8     3359.99     3285.79    113.06 o
  -7   5   8     6896.41     5770.26    156.99 o
  -6   5   8     8152.75     8132.89    202.27 o
  -5   5   8    13838.21    13579.64    319.40 o
  -4   5   8    16481.27    16979.23    392.55 o
  -3   5   8     9325.32     9017.54    217.86 o
  -2   5   8     5653.89     5795.75    124.05 o
  -1   5   8     6156.67     5763.12    123.27 o
   0   5   8    10792.64    10893.65    198.91 o
   1   5   8    28187.78    28787.70    502.00 o
   2   5   8    23731.01    24281.63    425.74 o
   3   5   8    14665.48    13969.10    251.47 o
   4   5   8     5916.12     6013.38    134.13 o
   5   5   8     3417.14     3297.84    124.16 o
   6   5   8     5848.56     5986.34    163.83 o
   7   5   8     7387.48     7310.22    194.64 o
   8   5   8     7175.78     7207.56    362.62 o
   9   5   8     3773.54     3516.07    157.81 o
  10   5   8     2029.92     1963.63     86.78 o
  11   5   8      909.71      917.41     69.11 o
  12   5   8      755.26      752.61     63.97 o
  13   5   8      824.56      857.68     68.73 o
  14   5   8      826.73      940.34     82.01 o
 -16   6   8     1117.34     1481.74    103.31 o
 -15   6   8      710.35      852.65     82.73 o
 -14   6   8      686.97      808.23     79.90 o
 -13   6   8     2528.99     2559.37    132.08 o
 -12   6   8     4588.53     4807.74    189.30 o
 -11   6   8     4053.95     4126.42    168.49 o
 -10   6   8     4960.15     5039.11    126.30 o
  -9   6   8     2319.58     2181.97     70.83 o
  -8   6   8     1593.49     1569.42     58.00 o
  -7   6   8     2350.66     2169.38     68.81 o
  -6   6   8     3531.90     3319.27    114.50 o
  -5   6   8     2911.54     2881.27     91.50 o
  -4   6   8     1691.55     1467.75     80.34 o
  -3   6   8     1177.38     1116.67     50.24 o
  -2   6   8      884.83      893.16     55.42 o
  -1   6   8     2093.58     2063.17     51.70 o
   0   6   8     1937.35     1906.40     50.04 o
   1   6   8       27.86       -4.69     17.72 o
   2   6   8      880.92      916.68     32.90 o
   3   6   8       93.23      100.03     19.00 o
   4   6   8      180.52      218.89     25.76 o
   5   6   8      104.81      120.86     36.14 o
   6   6   8      424.99      446.30     47.27 o
   7   6   8      674.72      671.49     52.65 o
   8   6   8     2459.71     2409.15     94.70 o
   9   6   8     2468.16     2318.66    113.93 o
  10   6   8     2574.41     2257.19    319.20 o
  11   6   8      685.83      682.18     61.54 o
  12   6   8      153.94      101.19     48.80 o
  13   6   8      738.30      721.93     67.23 o
  14   6   8     1155.94     1339.53     83.06 o
 -15   7   8       37.88      -15.56     60.31 o
 -14   7   8       28.15       30.74     73.66 o
 -13   7   8       11.52      -81.50     54.33 o
 -12   7   8      296.31      304.39     63.69 o
 -11   7   8      610.89      501.66     69.81 o
 -10   7   8      720.16      721.14     76.59 o
  -9   7   8      743.21      741.43     44.16 o
  -8   7   8      164.17      159.98     30.60 o
  -7   7   8      153.37      134.11     29.72 o
  -6   7   8      950.05      933.30     45.69 o
  -5   7   8     2746.70     2270.51    122.07 o
  -4   7   8     1213.38     1159.13     66.23 o
  -3   7   8      600.90      576.08     36.48 o
  -2   7   8      758.81      797.76     40.47 o
  -1   7   8     1242.69     1183.46     37.72 o
   0   7   8     2498.08     2465.35     60.21 o
   1   7   8     2341.36     2322.39     59.32 o
   2   7   8      360.07      375.62     28.04 o
   3   7   8     1757.96     1644.94     60.67 o
   4   7   8     1452.64     1466.41     98.07 o
   5   7   8      936.83      915.97     56.43 o
   6   7   8     1568.74     1528.25     93.21 o
   7   7   8     1107.87     1078.44     63.61 o
   8   7   8      629.29      724.17     59.04 o
   9   7   8      542.62      555.99     57.04 o
  10   7   8      353.14      303.11     53.30 o
  11   7   8       98.76       15.67     60.62 o
  12   7   8      277.51      215.72     51.74 o
  13   7   8      164.63      160.04     51.51 o
 -15   8   8      433.86      563.52     78.51 o
 -14   8   8      347.56      379.28     73.00 o
 -13   8   8      636.55      810.84     85.09 o
 -12   8   8      868.58      822.05     83.90 o
 -11   8   8     2106.40     2021.97    128.99 o
 -10   8   8     2501.75     2627.36    132.65 o
  -9   8   8     2036.54     2069.43    115.79 o
  -8   8   8      862.35      828.87     51.18 o
  -7   8   8      552.32      554.05     39.63 o
  -6   8   8      286.70      303.94     35.93 o
  -5   8   8       72.56      104.95     24.04 o
  -4   8   8      467.90      459.72     34.24 o
  -3   8   8     2115.89     1990.79     60.34 o
  -2   8   8      909.08      848.67     38.67 o
  -1   8   8      405.33      435.06     30.50 o
   0   8   8      861.90      884.99     37.61 o
   1   8   8     1387.63     1337.15     44.18 o
   2   8   8      220.73      192.12     23.96 o
   3   8   8      239.49      181.13     31.69 o
   4   8   8       42.29       11.23     34.44 o
   5   8   8      561.58      591.00     49.97 o
   6   8   8     1288.53     1322.27     67.85 o
   7   8   8     1170.52     1094.70     66.07 o
   8   8   8     1273.25     1299.67     74.03 o
   9   8   8     1234.44     1330.92     76.58 o
  10   8   8      974.90      997.74     69.65 o
  11   8   8      573.51      577.83     60.71 o
  12   8   8      458.49      422.04    124.99 o
  13   8   8      580.71      593.24     65.70 o
 -14   9   8      559.24      570.32     76.96 o
 -13   9   8      829.02      888.07     89.77 o
 -12   9   8     1567.30     1585.99    106.47 o
 -11   9   8     3325.68     3295.15    154.29 o
 -10   9   8     3603.95     3278.56    118.70 o
  -9   9   8     3962.01     3739.27    138.38 o
  -8   9   8     5665.56     5677.62    170.08 o
  -7   9   8     6417.43     6479.57    153.80 o
  -6   9   8     8690.27     8769.41    197.17 o
  -5   9   8    13286.39    12615.43    239.32 o
  -4   9   8    10623.56    10628.39    233.19 o
  -3   9   8     9005.53     8980.65    177.49 o
  -2   9   8     8918.34     8902.02    201.63 o
  -1   9   8    10838.32    11015.79    209.30 o
   0   9   8    17611.04    17524.29    317.38 o
   1   9   8    15925.37    16226.23    294.39 o
   2   9   8    13126.68    12874.17    292.02 o
   3   9   8     9500.61     9682.15    243.43 o
   4   9   8     8796.67     8884.57    228.46 o
   5   9   8     7747.51     7956.65    211.50 o
   6   9   8     6826.50     6949.57    192.61 o
   7   9   8     5916.03     6296.20    181.80 o
   8   9   8     4517.45     4851.37    164.78 o
   9   9   8     3484.61     3543.72    127.19 o
  10   9   8     2488.73     2517.62    133.18 o
  11   9   8     1809.99     1894.06     93.09 o
  12   9   8      988.04     1078.66     73.76 o
 -14  10   8      108.40      104.72     65.08 o
 -13  10   8      199.19      192.05     63.72 o
 -12  10   8       39.39       53.89     56.89 o
 -11  10   8       72.01       18.50     56.95 o
 -10  10   8      179.33      255.12     49.34 o
  -9  10   8       16.09      -12.93     45.62 o
  -8  10   8      118.19       47.28     48.28 o
  -7  10   8      173.84      208.37     49.33 o
  -6  10   8      146.06      197.17     53.25 o
  -5  10   8      221.44      206.08     34.61 o
  -4  10   8        2.70      -38.29     25.53 o
  -3  10   8     1082.15     1116.75     54.23 o
  -2  10   8     1209.80     1063.94     82.28 o
  -1  10   8      377.06      386.95     47.18 o
   0  10   8     2355.28     2291.01     77.31 o
   1  10   8     1450.18     1380.04     66.29 o
   2  10   8        1.47       17.83     32.99 o
   3  10   8      576.13      686.30     67.97 o
   4  10   8      256.40      261.63     56.37 o
   5  10   8       11.59      -19.13     37.53 o
   6  10   8      107.28       81.89     42.11 o
   7  10   8      281.64      185.07     47.54 o
   8  10   8       46.51       41.08     44.71 o
   9  10   8       25.26      -25.12     52.93 o
  10  10   8       66.67       31.91     47.79 o
  11  10   8        7.57      -50.15     46.40 o
 -13  11   8      465.47      538.28     74.76 o
 -12  11   8      336.12      342.10     68.38 o
 -11  11   8      930.73      916.47     88.83 o
 -10  11   8     1697.30     1758.73    115.16 o
  -9  11   8     2503.39     2530.42    174.66 o
  -8  11   8     3849.03     4155.36    178.77 o
  -7  11   8     4853.01     5176.69    164.05 o
  -6  11   8     3657.19     3691.76    130.37 o
  -5  11   8     2685.20     2630.15     86.13 o
  -4  11   8     6189.52     5951.32    186.42 o
  -3  11   8     6005.24     5489.94    352.17 o
  -2  11   8     7244.77     7294.79    198.06 o
  -1  11   8     9431.10     9343.92    209.98 o
   0  11   8     7966.08     7998.55    213.37 o
   1  11   8     6966.17     6599.20    338.49 o
   2  11   8     3920.37     3774.68    264.09 o
   3  11   8     3151.27     3171.08    137.15 o
   4  11   8     5308.99     5331.21    197.80 o
   5  11   8     5640.11     5924.61    259.72 o
   6  11   8     3674.46     3883.77    129.98 o
   7  11   8     1614.23     1538.57     79.51 o
   8  11   8     1349.73     1358.80     81.82 o
   9  11   8     1415.72     1577.15    113.44 o
  10  11   8     1707.56     2119.11    101.67 o
 -12  12   8      291.02      267.01     67.42 o
 -11  12   8      332.90      307.46     68.81 o
 -10  12   8      601.67      696.86     87.85 o
  -9  12   8     1201.80     1127.61     74.92 o
  -8  12   8      959.84      906.53     70.36 o
  -7  12   8      960.83      992.80     71.29 o
  -6  12   8      371.97      413.57     58.65 o
  -5  12   8      630.29      580.19     91.16 o
  -4  12   8      473.62      547.84     67.65 o
  -3  12   8       10.13       21.82     21.31 o
  -2  12   8       32.04       50.84     34.19 o
  -1  12   8       74.60       71.16     40.56 o
   0  12   8      105.46      120.46     49.08 o
   1  12   8      118.39       77.16     41.54 o
   2  12   8       30.78        8.57     49.51 o
   3  12   8      273.17      219.15     58.24 o
   4  12   8      412.35      358.63     63.73 o
   5  12   8      565.45      652.89    142.79 o
   6  12   8      650.40      714.35     82.48 o
   7  12   8       98.93       34.69     60.59 o
   8  12   8       26.69      -66.69     73.11 o
   9  12   8      128.76      137.67     47.67 o
 -10  13   8        2.92      -42.92     62.34 o
  -9  13   8        1.85       58.17     65.13 o
  -8  13   8        0.85       13.02     49.15 o
  -7  13   8        0.70       15.02     49.11 o
  -6  13   8      150.88       77.74     48.72 o
  -5  13   8      108.68      110.03     69.40 o
  -4  13   8        1.89      -43.24     44.88 o
  -3  13   8       31.41      -16.69     38.22 o
  -2  13   8        1.04       42.51     41.57 o
  -1  13   8        0.26        8.51     38.21 o
   0  13   8        1.81      -11.63     38.94 o
   1  13   8        0.28       18.58     51.48 o
   2  13   8        2.57       21.99     54.23 o
   3  13   8       88.83       13.50     56.92 o
   4  13   8       48.20      -63.75     53.20 o
   5  13   8       20.69       29.48     59.12 o
   6  13   8       39.63        5.86     56.01 o
   7  13   8        2.36       19.17     61.58 o
   8  13   8       13.83        0.49     60.50 o
  -9  14   8      529.41      543.29     84.07 o
  -8  14   8      763.94     1002.66     95.43 o
  -7  14   8      407.96      392.00     58.80 o
  -6  14   8      579.50      572.74     65.70 o
  -5  14   8      584.84      606.93     64.52 o
  -4  14   8      188.56      169.87     51.62 o
  -3  14   8       85.17       67.46    138.64 o
  -2  14   8       16.12       76.94     58.48 o
  -1  14   8        3.25      -13.32     39.83 o
   0  14   8       28.94       13.06     48.70 o
   1  14   8       86.82       57.29     63.40 o
   2  14   8        1.45      -43.10     54.34 o
   3  14   8      316.11      249.16     63.03 o
   4  14   8      329.79      291.58     66.34 o
   5  14   8      388.37      346.77     68.97 o
   6  14   8      256.85      288.49     72.84 o
  -7  15   8     1585.17     1592.46    151.91 o
  -6  15   8     1101.66     1134.19     78.58 o
  -5  15   8     1505.09     1637.31    111.83 o
  -4  15   8     2098.62     2406.98    133.43 o
  -3  15   8     2646.23     2947.00    149.76 o
  -2  15   8     2949.43     3124.92    191.11 o
  -1  15   8     2124.36     2153.16    124.45 o
   0  15   8     1829.99     1961.86    110.28 o
   1  15   8     1877.54     1951.22    111.76 o
   2  15   8     2445.29     2578.48    136.91 o
   3  15   8     2602.81     2650.87    225.49 o
   4  15   8     2175.37     2280.25    125.51 o
  -3  16   8       67.44       81.29     64.25 o
  -2  16   8        0.23        6.85    133.97 o
  -1  16   8       16.66       97.55    100.57 o
   0  16   8       49.03      -78.41     82.02 o
 -17   1   9      755.63      899.25    119.57 o
 -16   1   9     2252.46     2018.33    170.53 o
 -15   1   9     3811.38     4100.68    170.33 o
 -14   1   9     3861.18     4030.22     98.69 o
 -13   1   9     3525.09     3479.53    111.37 o
 -12   1   9     3496.89     3306.63    100.78 o
 -11   1   9     4998.98     4903.60    138.26 o
 -10   1   9     6334.30     6068.36    161.34 o
  -9   1   9    16075.41    15156.80    543.84 o
  -8   1   9    25342.61    24852.44    565.49 o
  -7   1   9    14979.71    14705.14    343.45 o
  -6   1   9    12356.28    12208.75    287.65 o
  -5   1   9    14702.97    15204.87    351.99 o
  -4   1   9    17702.48    17821.03    407.55 o
  -3   1   9    28202.64    28478.68    777.93 o
  -2   1   9    28563.87    29328.77    799.41 o
  -1   1   9    27809.00    29537.86    805.38 o
   0   1   9    15704.41    15971.54    445.17 o
   1   1   9    18719.20    18909.92    523.16 o
   2   1   9    10053.58    10456.90    299.62 o
   3   1   9    10298.79    10241.67    294.94 o
   4   1   9     9967.59     9783.20    233.03 o
   5   1   9     8621.29     8500.91    159.91 o
   6   1   9     8289.29     7461.07    228.06 o
   7   1   9     6853.80     6598.39    131.85 o
   8   1   9      830.77      847.98     80.78 o
   9   1   9      714.75      687.36     42.57 o
  10   1   9     1369.61     1314.49     68.87 o
  11   1   9      652.84      557.73     57.32 o
  12   1   9      384.20      357.47     65.37 o
  13   1   9      255.60      258.25     65.45 o
  14   1   9      155.80      146.38     71.77 o
 -17   2   9      289.10      347.55    105.24 o
 -16   2   9      455.19      602.83     70.24 o
 -15   2   9      338.11      391.23     67.17 o
 -14   2   9       35.58      -19.41     34.12 o
 -13   2   9       21.78      -30.40     29.11 o
 -12   2   9        5.78       -5.29     28.10 o
 -11   2   9        6.07        4.91     26.45 o
 -10   2   9      257.89      282.58     36.43 o
  -9   2   9      124.06      178.65     32.68 o
  -8   2   9      257.62      292.61     34.34 o
  -7   2   9      664.58      708.54     41.19 o
  -6   2   9      926.28      927.14     77.55 o
  -5   2   9     1545.07     1444.46     83.20 o
  -4   2   9       42.71       86.94     24.43 o
  -3   2   9     1608.66     1660.55     58.05 o
  -2   2   9     5142.51     5337.68    135.84 o
  -1   2   9     4698.83     4751.18    149.40 o
   0   2   9     9748.17     9694.37    279.05 o
   1   2   9    13547.77    14018.54    394.20 o
   2   2   9     1386.51     1414.96     64.73 o
   3   2   9     1969.53     2043.13     59.12 o
   4   2   9     7411.79     7402.71    214.64 o
   5   2   9    13693.40    13710.18    278.03 o
   6   2   9    16313.18    15799.32    462.04 o
   7   2   9     3989.19     3919.18    148.21 o
   8   2   9     2826.15     2734.92     80.30 o
   9   2   9     2243.80     2220.92     88.97 o
  10   2   9     4107.74     4194.79    168.36 o
  11   2   9     3148.11     3034.02    111.02 o
  12   2   9     2846.61     3135.30    116.53 o
  13   2   9     2119.46     2011.51    114.70 o
  14   2   9     1385.60     1524.93    204.08 o
 -17   3   9       72.85      165.71     96.35 o
 -16   3   9       47.29      120.72     53.06 o
 -15   3   9       20.18        2.92     50.09 o
 -14   3   9       23.81       66.17     50.99 o
 -13   3   9       67.89        3.64     21.92 o
 -12   3   9      234.77      169.13     34.13 o
 -11   3   9       67.36      103.37     29.65 o
 -10   3   9       22.38      -27.00     33.78 o
  -9   3   9      486.81      438.42     39.26 o
  -8   3   9     1766.90     1693.39     67.33 o
  -7   3   9     2042.36     1925.38     68.90 o
  -6   3   9      139.67      161.85     28.77 o
  -5   3   9      206.64      211.49     29.25 o
  -4   3   9      454.73      494.09     34.28 o
  -3   3   9       96.73      135.04     24.89 o
  -2   3   9      375.78      426.55     30.36 o
  -1   3   9      676.00      663.81     35.18 o
   0   3   9     2193.14     2013.06     83.38 o
   1   3   9     1056.93      996.44     63.46 o
   2   3   9      459.09      457.66     31.43 o
   3   3   9     1019.61     1038.94     49.84 o
   4   3   9      175.05      187.19     25.40 o
   5   3   9      100.67      125.21     29.31 o
   6   3   9     3099.25     2758.69    112.45 o
   7   3   9     2281.85     2148.67     66.25 o
   8   3   9      316.98      352.29     41.55 o
   9   3   9      292.34      295.69     46.18 o
  10   3   9      754.82      716.64     59.05 o
  11   3   9      113.12       53.36     49.75 o
  12   3   9        0.38      -62.05     41.36 o
  13   3   9      130.70      198.29     83.09 o
  14   3   9      131.40      105.24     60.06 o
 -16   4   9       98.15       59.67     55.91 o
 -15   4   9      536.96      624.01     72.10 o
 -14   4   9      417.31      480.23     67.16 o
 -13   4   9      386.87      462.86     93.67 o
 -12   4   9       81.32       50.34     32.49 o
 -11   4   9        4.79       18.82     20.75 o
 -10   4   9       59.00       38.04     26.27 o
  -9   4   9       37.13       66.91     27.73 o
  -8   4   9        3.54       24.79     28.64 o
  -7   4   9       40.27      106.93     29.61 o
  -6   4   9     1175.69     1300.07     55.56 o
  -5   4   9     1867.57     1985.30    103.85 o
  -4   4   9     4563.67     4443.54    121.04 o
  -3   4   9     2865.16     2897.44     70.47 o
  -2   4   9     8778.74     8634.76    177.87 o
  -1   4   9     5680.81     5756.00    124.07 o
   0   4   9     5954.88     6052.46    129.71 o
   1   4   9    10962.56    10923.06    221.54 o
   2   4   9    12169.71    12246.11    249.39 o
   3   4   9     6812.06     6588.50    147.75 o
   4   4   9     8365.68     8363.33    178.40 o
   5   4   9    10351.55    10231.10    214.57 o
   6   4   9     9201.68     8179.11    399.83 o
   7   4   9     8006.05     7892.94    205.47 o
   8   4   9     5869.16     5979.13    166.64 o
   9   4   9    10669.84    11119.82    280.22 o
  10   4   9     5976.87     6056.09    175.20 o
  11   4   9     2899.88     2974.82    113.01 o
  12   4   9     1791.62     1858.20     88.88 o
  13   4   9     2533.60     2440.88    103.47 o
  14   4   9     2329.87     2344.13    103.03 o
 -16   5   9      743.93      943.91     83.85 o
 -15   5   9     1001.86      949.32    102.38 o
 -14   5   9     1450.13     1520.29    101.10 o
 -13   5   9     2988.94     3049.51    161.71 o
 -12   5   9     5383.04     5183.80    157.45 o
 -11   5   9     5322.75     5261.99    131.05 o
 -10   5   9     5527.68     5270.66    129.47 o
  -9   5   9     5601.75     5210.18    150.37 o
  -8   5   9     4443.21     4213.82    106.75 o
  -7   5   9     8094.54     7871.43    199.83 o
  -6   5   9     9553.03     9268.85    374.50 o
  -5   5   9    19442.02    19682.48    453.94 o
  -4   5   9    20088.06    20240.18    464.65 o
  -3   5   9    14016.36    13713.05    321.01 o
  -2   5   9     9714.60     9671.65    197.98 o
  -1   5   9     6765.24     6534.38    139.50 o
   0   5   9     5952.05     5620.29    110.63 o
   1   5   9     9730.04     9472.65    176.07 o
   2   5   9    11978.73    11797.79    215.51 o
   3   5   9    14066.54    14648.31    296.62 o
   4   5   9    10674.46    10790.47    225.19 o
   5   5   9     1621.80     1599.11     54.32 o
   6   5   9     2450.54     2365.01    156.06 o
   7   5   9     1217.63     1141.73     61.73 o
   8   5   9     1223.27     1108.09     82.25 o
   9   5   9     2220.99     2201.92     89.19 o
  10   5   9      931.56      938.86     83.10 o
  11   5   9      684.11      674.04     61.56 o
  12   5   9      413.85      436.74     56.99 o
  13   5   9       50.42       64.19     48.28 o
 -16   6   9        2.09      -28.21     56.93 o
 -15   6   9        9.84       66.96     59.71 o
 -14   6   9       74.10       63.74     58.52 o
 -13   6   9       39.52       80.32     59.41 o
 -12   6   9      117.32       13.67    100.95 o
 -11   6   9      275.71      323.45     50.87 o
 -10   6   9      120.67       39.60     29.66 o
  -9   6   9       45.65       18.65     28.41 o
  -8   6   9       12.62        5.66     24.89 o
  -7   6   9      137.12       88.85     27.42 o
  -6   6   9       68.55       54.40     31.57 o
  -5   6   9      294.17      340.63     37.68 o
  -4   6   9     1158.78     1063.70     50.97 o
  -3   6   9      104.16       69.82     29.61 o
  -2   6   9      173.18      161.33     29.60 o
  -1   6   9       68.68       78.35     17.78 o
   0   6   9      246.23      242.50     22.08 o
   1   6   9     1883.26     1829.66     50.82 o
   2   6   9     1128.08     1104.93     39.06 o
   3   6   9      335.91      296.81     23.28 o
   4   6   9      184.76      177.12     27.21 o
   5   6   9      327.27      309.72     41.10 o
   6   6   9      988.11      946.52     57.88 o
   7   6   9      311.85      302.51     49.87 o
   8   6   9      830.10      742.13     56.98 o
   9   6   9      468.21      372.15     49.85 o
  10   6   9      231.74      215.18     64.67 o
  11   6   9      201.67      225.39     51.09 o
  12   6   9       41.18       50.49     46.35 o
  13   6   9      107.92      141.38     65.33 o
 -15   7   9      874.61     1014.10    106.98 o
 -14   7   9      857.84      962.96    102.98 o
 -13   7   9     3740.41     3996.67    173.93 o
 -12   7   9     6798.43     7113.15    254.68 o
 -11   7   9     9390.64     9460.98    315.61 o
 -10   7   9     6988.03     7343.15    205.47 o
  -9   7   9     4160.47     3976.84    125.11 o
  -8   7   9     5800.11     5665.30    137.11 o
  -7   7   9     9562.25     9068.79    539.82 o
  -6   7   9    18767.44    17331.97    514.63 o
  -5   7   9    21469.11    21541.17    429.66 o
  -4   7   9    23422.34    22692.46   1090.63 o
  -3   7   9    11358.98    10998.57    232.37 o
  -2   7   9     7735.05     7637.95    168.44 o
  -1   7   9    13379.91    13234.12    272.94 o
   0   7   9    16499.99    16268.58    292.67 o
   1   7   9     8539.91     8379.25    160.22 o
   2   7   9    10436.45    10198.00    190.86 o
   3   7   9     9821.82     9707.75    182.12 o
   4   7   9     7558.15     7251.43    190.59 o
   5   7   9     6235.97     6134.34    169.69 o
   6   7   9     4136.57     3940.69    124.97 o
   7   7   9     2312.68     2250.61     96.97 o
   8   7   9     1215.03     1251.70     70.72 o
   9   7   9     1106.24     1011.58     67.37 o
  10   7   9     1159.80     1066.56     69.29 o
  11   7   9      610.48      544.19     78.45 o
  12   7   9      239.05      296.75     74.32 o
  13   7   9       32.74       25.60     49.71 o
 -15   8   9       39.80       78.88     62.22 o
 -14   8   9      231.45      334.74     85.27 o
 -13   8   9      378.85      453.15     76.63 o
 -12   8   9       38.75      -16.51     77.80 o
 -11   8   9       40.68        6.01     54.96 o
 -10   8   9       97.04       49.37    108.11 o
  -9   8   9       35.98       38.52     45.99 o
  -8   8   9       25.48       28.56     29.06 o
  -7   8   9       31.13        0.00     29.16 o
  -6   8   9       32.91       26.59     28.41 o
  -5   8   9      970.30     1025.81     44.77 o
  -4   8   9     1243.89     1170.44     46.49 o
  -3   8   9     1422.23     1390.90     49.71 o
  -2   8   9     2165.50     1891.61     65.05 o
  -1   8   9      401.17      434.51     35.75 o
   0   8   9      604.82      608.72     38.09 o
   1   8   9     2683.97     2643.72    145.36 o
   2   8   9     2933.51     2911.35     88.93 o
   3   8   9     3048.34     2878.17     96.44 o
   4   8   9     1358.26     1356.03     65.17 o
   5   8   9     1549.15     1536.45     71.71 o
   6   8   9     2082.48     2152.72     96.62 o
   7   8   9     2239.18     2289.75     95.06 o
   8   8   9     2161.79     2263.54    111.97 o
   9   8   9     2253.06     2380.24    101.78 o
  10   8   9     1550.61     1578.93     84.40 o
  11   8   9     1006.17     1010.22     94.11 o
  12   8   9      500.12      489.10     61.34 o
 -14   9   9      162.25      137.86     67.75 o
 -13   9   9      332.62      441.58     78.61 o
 -12   9   9      716.24      671.58    202.72 o
 -11   9   9      554.73      514.65     56.28 o
 -10   9   9      559.73      568.16     58.03 o
  -9   9   9      440.10      473.97     56.10 o
  -8   9   9      339.59      363.03     54.28 o
  -7   9   9      655.13      665.31     40.78 o
  -6   9   9      731.53      783.32     45.73 o
  -5   9   9      770.77      740.71     49.68 o
  -4   9   9     2322.89     2411.69     81.03 o
  -3   9   9     2671.44     2442.84    115.53 o
  -2   9   9     1459.32     1359.70     49.43 o
  -1   9   9     1624.67     1559.33     53.03 o
   0   9   9       33.09       46.92     25.78 o
   1   9   9       59.58       26.09     23.14 o
   2   9   9     1615.11     1510.96    136.33 o
   3   9   9     2508.07     2387.69    168.71 o
   4   9   9     1254.23     1198.46     62.54 o
   5   9   9      471.70      410.40     47.44 o
   6   9   9        6.84       -7.51     38.73 o
   7   9   9      166.76      119.72     46.35 o
   8   9   9        6.62      -24.69     44.63 o
   9   9   9      226.66      247.34     66.19 o
  10   9   9      320.67      384.64     59.78 o
  11   9   9      175.55      129.54     50.90 o
 -13  10   9       73.18      108.72     61.62 o
 -12  10   9       20.25      104.33     59.68 o
 -11  10   9        1.81       35.59     56.44 o
 -10  10   9       26.37       36.35     44.64 o
  -9  10   9        1.59       -5.79     47.43 o
  -8  10   9      130.09      168.94     61.21 o
  -7  10   9      644.33      630.50     74.30 o
  -6  10   9      322.12      290.34     38.24 o
  -5  10   9      136.76      115.36     33.92 o
  -4  10   9      275.99      231.68     33.65 o
  -3  10   9     1438.03     1496.19     54.75 o
  -2  10   9     2980.29     2830.55    117.82 o
  -1  10   9     3868.59     3734.90     91.27 o
   0  10   9     2597.62     2536.32     69.82 o
   1  10   9     2904.99     2951.16    101.42 o
   2  10   9     3373.18     3272.52    135.81 o
   3  10   9     3017.00     2828.10    128.30 o
   4  10   9     3465.90     3773.48    214.33 o
   5  10   9     5349.58     5335.41    158.15 o
   6  10   9     4817.70     5051.45    154.54 o
   7  10   9     2804.31     2780.48    108.34 o
   8  10   9     2827.68     2836.80    113.24 o
   9  10   9     2772.70     3155.75    123.85 o
  10  10   9     2117.77     2406.71    175.45 o
  11  10   9     1679.72     1830.12     95.36 o
 -12  11   9      476.38      510.69     72.55 o
 -11  11   9      552.67      635.65     81.51 o
 -10  11   9     1030.93     1011.60     96.28 o
  -9  11   9     1950.19     1995.56     95.00 o
  -8  11   9     2575.14     2581.29    110.51 o
  -7  11   9     2463.46     2537.30    107.88 o
  -6  11   9     1713.80     1758.99     89.93 o
  -5  11   9     1008.17     1026.42     54.87 o
  -4  11   9     1448.24     1483.85     82.47 o
  -3  11   9     1824.80     1835.14    118.96 o
  -2  11   9     2852.34     2842.04    104.91 o
  -1  11   9     3791.26     3899.45    110.19 o
   0  11   9     4233.26     4281.32    132.80 o
   1  11   9     2356.03     2364.35     91.13 o
   2  11   9      638.80      614.37     67.70 o
   3  11   9      401.93      394.05     65.78 o
   4  11   9      866.26      923.42     81.48 o
   5  11   9     1408.69     1361.48     96.55 o
   6  11   9     1915.86     2075.53    117.57 o
   7  11   9     1909.19     1877.87     87.46 o
   8  11   9      652.72      618.82     83.90 o
   9  11   9       70.30       44.87     47.36 o
  10  11   9       39.26       60.71     59.58 o
 -11  12   9      110.32      106.28     63.03 o
 -10  12   9       51.99       43.81     86.40 o
  -9  12   9        6.15      -67.21     48.44 o
  -8  12   9        0.51       20.47     50.21 o
  -7  12   9      116.59      135.76     53.59 o
  -6  12   9        3.85       94.31     50.07 o
  -5  12   9      131.40      117.45     50.52 o
  -4  12   9        4.47        8.36     34.09 o
  -3  12   9      231.00      230.82     41.09 o
  -2  12   9      913.27      868.01     54.29 o
  -1  12   9     1010.56      963.68     63.24 o
   0  12   9      248.29      253.78     46.87 o
   1  12   9       75.67       50.06     52.34 o
   2  12   9      233.37      202.20     57.55 o
   3  12   9      447.80      403.36     63.42 o
   4  12   9     1249.52     1404.76     97.67 o
   5  12   9     1471.66     1618.22    124.24 o
   6  12   9      909.62      830.09     87.95 o
   7  12   9      296.03      351.86    128.39 o
   8  12   9      194.38       51.22     57.34 o
   9  12   9      317.24      275.06     78.78 o
 -10  13   9     2098.67     2340.36    134.26 o
  -9  13   9     3746.58     3868.04    342.95 o
  -8  13   9     4679.09     5448.74    324.28 o
  -7  13   9     3586.62     3805.19    139.50 o
  -6  13   9     1845.76     1910.00    124.19 o
  -5  13   9     1950.05     1886.88    117.75 o
  -4  13   9     3281.20     3352.35    202.31 o
  -3  13   9     5611.56     5921.49    224.26 o
  -2  13   9     6828.95     7014.29    198.56 o
  -1  13   9     5718.33     5863.54    172.81 o
   0  13   9     2969.24     2982.63    189.72 o
   1  13   9     2646.43     2563.60    124.26 o
   2  13   9     2262.67     2207.36    118.20 o
   3  13   9     2229.36     2275.97    199.48 o
   4  13   9     2103.89     2245.17    134.87 o
   5  13   9     1582.49     1773.72    277.58 o
   6  13   9     1383.66     1503.63    107.85 o
   7  13   9      931.79      917.03     94.29 o
  -8  14   9       47.22       83.08     53.48 o
  -7  14   9      435.25      418.14     72.26 o
  -6  14   9       97.38      136.66     52.76 o
  -5  14   9        3.30       58.28     50.75 o
  -4  14   9       42.29       44.72     92.35 o
  -3  14   9        6.29       33.98     61.78 o
  -2  14   9       23.16       30.89     60.21 o
  -1  14   9      253.56      197.95     49.94 o
   0  14   9      461.03      554.17     69.31 o
   1  14   9      333.75      268.72     64.92 o
   2  14   9      134.46      149.87     60.06 o
   3  14   9       25.02      -41.99     50.37 o
   4  14   9      147.40      160.07     72.15 o
   5  14   9      293.80      253.56     86.40 o
   6  14   9      250.20      243.59     71.39 o
  -6  15   9      855.12      947.83     76.88 o
  -5  15   9      877.08     1016.60    166.16 o
  -4  15   9      702.55      678.53     87.47 o
  -3  15   9      580.54      571.88     82.48 o
  -2  15   9      765.51      802.06    137.28 o
  -1  15   9      903.16     1000.19    112.86 o
   0  15   9      867.41      948.18    162.54 o
   1  15   9      628.80      629.94     77.85 o
   2  15   9      525.76      558.10    132.16 o
   3  15   9      234.57      213.69     69.12 o
 -16   0  10      441.38      376.48     55.52 o
 -15   0  10      283.66      334.90     62.81 o
 -14   0  10      257.89      243.26     56.91 o
 -13   0  10      156.75      201.27     51.98 o
 -12   0  10      379.97      218.18     67.40 o
 -11   0  10     1474.63     1369.22    108.56 o
 -10   0  10     1894.57     2036.12    137.06 o
  -9   0  10     5469.68     4990.63    236.42 o
  -8   0  10    15564.00    13578.85    553.66 o
  -7   0  10    11679.67    11583.44    476.31 o
  -6   0  10     7398.37     7107.72    307.29 o
  -5   0  10     4851.44     4794.77    218.93 o
  -4   0  10     6896.21     6882.45    295.53 o
  -3   0  10    23747.91    23605.49    919.90 o
  -2   0  10    37963.66    38491.59   1478.39 o
  -1   0  10    20992.61    22077.05    861.85 o
   0   0  10    20295.61    21986.88    858.69 o
   1   0  10    23384.40    25291.96    982.78 o
   2   0  10    16601.95    16881.21    668.10 o
   3   0  10    15486.51    14525.74    580.35 o
   4   0  10    38128.16    37979.85   1461.50 o
   5   0  10    29992.54    30398.80    838.21 o
   6   0  10    17149.25    17638.62    409.39 o
   7   0  10     6706.98     7030.68    223.59 o
   8   0  10     7873.90     7136.41    370.99 o
   9   0  10     8437.44     8375.10    264.49 o
  10   0  10     8308.70     8231.13    263.42 o
  11   0  10     5276.08     4758.13    259.34 o
  12   0  10     3257.11     3032.92    201.74 o
  13   0  10     4522.35     4701.44    269.74 o
  14   0  10     1214.75     1431.65    148.52 o
 -17   1  10      386.41      522.30    107.35 o
 -16   1  10      635.21      740.02    120.92 o
 -15   1  10      714.19      743.05     60.00 o
 -14   1  10      437.86      536.90     49.38 o
 -13   1  10      452.27      402.30     34.99 o
 -12   1  10      959.72      970.46     48.97 o
 -11   1  10     1384.25     1250.78     60.43 o
 -10   1  10     2404.28     2338.27     83.20 o
  -9   1  10     4090.11     3752.37    110.81 o
  -8   1  10     2230.83     2176.79    110.99 o
  -7   1  10      942.67      866.39     46.56 o
  -6   1  10     1721.60     1627.32     63.11 o
  -5   1  10      736.63      652.95     47.23 o
  -4   1  10     1972.05     1789.07     77.46 o
  -3   1  10     4486.53     4313.22    141.48 o
  -2   1  10     1373.03     1334.96     66.29 o
  -1   1  10     2481.14     2443.57    102.00 o
   0   1  10      400.72      367.40     38.62 o
   1   1  10      411.39      406.16     59.63 o
   2   1  10     2870.30     2852.17    104.73 o
   3   1  10      827.68      842.39     52.27 o
   4   1  10       46.71       67.24     29.25 o
   5   1  10        5.40        2.02     21.21 o
   6   1  10        1.45        8.22     25.07 o
   7   1  10        0.75      -18.44     31.52 o
   8   1  10       23.95       39.58     30.01 o
   9   1  10       23.31      -31.88     29.75 o
  10   1  10       80.00       61.08     42.25 o
  11   1  10      436.76      500.09     55.31 o
  12   1  10       28.45       26.82     53.98 o
  13   1  10      166.46      101.37     60.98 o
  14   1  10       95.16      122.93     63.17 o
 -16   2  10      140.94      138.11     56.67 o
 -15   2  10       72.93      -37.17     36.12 o
 -14   2  10       11.84       14.45     27.81 o
 -13   2  10        8.20       36.86     31.66 o
 -12   2  10      615.31      561.42     41.42 o
 -11   2  10     1085.50      996.73     86.16 o
 -10   2  10      813.93      726.54     47.68 o
  -9   2  10     2142.35     1935.17    118.79 o
  -8   2  10     3035.28     2966.81     94.01 o
  -7   2  10     2762.19     2627.63     85.30 o
  -6   2  10     2010.08     1925.91     69.55 o
  -5   2  10     1219.64     1124.34     69.23 o
  -4   2  10     5678.24     5675.77    146.36 o
  -3   2  10    10312.03    10593.33    251.87 o
  -2   2  10    12747.65    13146.06    373.58 o
  -1   2  10     7808.28     7595.64    226.65 o
   0   2  10     5167.76     5288.38    166.90 o
   1   2  10     9473.53     9900.67    287.99 o
   2   2  10     3980.34     3963.32    132.16 o
   3   2  10     4779.91     4474.24    146.84 o
   4   2  10     9659.74     9793.46    235.89 o
   5   2  10     7158.97     7268.17    167.01 o
   6   2  10     4580.07     4551.78    109.55 o
   7   2  10     4327.46     4369.66    106.32 o
   8   2  10     1629.55     1570.13     58.82 o
   9   2  10     2859.62     2989.46    106.92 o
  10   2  10     1260.52     1238.65     70.43 o
  11   2  10      813.38      816.23     61.97 o
  12   2  10     1805.82     1892.97     88.00 o
  13   2  10     1122.56     1288.47    105.62 o
  14   2  10      932.27      934.23     90.72 o
 -16   3  10     1888.13     1866.35    226.70 o
 -15   3  10     3321.75     3540.96    170.61 o
 -14   3  10     2373.19     2473.29    162.36 o
 -13   3  10     3548.16     3758.63    105.42 o
 -12   3  10     5024.07     4976.05    125.79 o
 -11   3  10     5996.54     5980.92    142.17 o
 -10   3  10     8738.55     8729.92    220.90 o
  -9   3  10    10736.31     9980.09    384.43 o
  -8   3  10     9220.11     8956.31    223.26 o
  -7   3  10     9600.24     9420.99    231.16 o
  -6   3  10     9833.57     9374.57    228.98 o
  -5   3  10     7900.99     7455.48    185.98 o
  -4   3  10     9582.85     9507.35    229.52 o
  -3   3  10    11483.80    11311.51    267.43 o
  -2   3  10     7998.39     7827.37    191.72 o
  -1   3  10     6603.38     6417.36    161.12 o
   0   3  10     6820.61     6499.03    198.23 o
   1   3  10     4746.00     4588.16    120.45 o
   2   3  10     5710.98     5450.39    139.79 o
   3   3  10      963.60      848.91     38.39 o
   4   3  10      183.24      191.77     26.78 o
   5   3  10       90.50       -3.45     29.59 o
   6   3  10      953.16      894.13     54.52 o
   7   3  10      117.51       63.39     26.90 o
   8   3  10       10.50       59.60     71.66 o
   9   3  10        2.90      -19.16     42.04 o
  10   3  10      111.01      110.47     44.29 o
  11   3  10      102.79      100.09     46.30 o
  12   3  10      272.08      336.19     53.29 o
  13   3  10      250.77      360.36     55.17 o
 -16   4  10        7.97       36.28     52.85 o
 -15   4  10       78.53       66.44     54.08 o
 -14   4  10      537.68      507.67     50.43 o
 -13   4  10      416.71      408.85     41.54 o
 -12   4  10       33.38       69.61     37.93 o
 -11   4  10        9.59       54.50     29.18 o
 -10   4  10       73.05       72.78     28.29 o
  -9   4  10      228.07      168.10     33.90 o
  -8   4  10     1511.77     1483.91     64.65 o
  -7   4  10     1966.10     1881.14     90.10 o
  -6   4  10     1830.97     1489.42    103.46 o
  -5   4  10     2471.56     2513.17    106.73 o
  -4   4  10     2713.50     2610.96     84.11 o
  -3   4  10      163.70      185.28     29.98 o
  -2   4  10      828.69      873.91     56.04 o
  -1   4  10      529.76      552.46     29.03 o
   0   4  10     2611.16     2641.42     68.27 o
   1   4  10     6794.93     6707.01    166.06 o
   2   4  10     6586.21     6847.67    148.96 o
   3   4  10     1044.76     1100.07     44.19 o
   4   4  10     1673.51     1721.17     58.04 o
   5   4  10     1814.40     1793.71     60.17 o
   6   4  10     1044.14      986.46     63.67 o
   7   4  10     1105.49     1080.44     59.44 o
   8   4  10      666.51      669.12     53.01 o
   9   4  10     1982.16     1933.63    106.93 o
  10   4  10     1713.16     1816.96     85.38 o
  11   4  10     1037.99      964.25     68.73 o
  12   4  10      212.95      221.26     56.56 o
  13   4  10       18.30      -69.54     68.42 o
 -16   5  10      358.53      396.61    111.58 o
 -15   5  10      564.11      498.68     74.60 o
 -14   5  10     1272.63     1157.97     89.67 o
 -13   5  10     1734.29     1853.79     88.85 o
 -12   5  10     2415.01     2567.66    105.09 o
 -11   5  10     2378.21     2247.89     91.41 o
 -10   5  10     1329.73     1318.81     68.12 o
  -9   5  10      881.16      825.78     46.46 o
  -8   5  10     3133.21     2859.75     95.11 o
  -7   5  10     4919.78     4491.67    143.18 o
  -6   5  10     5587.06     5387.40    146.28 o
  -5   5  10     2972.73     2819.96    104.01 o
  -4   5  10     1415.08     1364.14    117.04 o
  -3   5  10     2370.79     2322.61     79.68 o
  -2   5  10     2448.21     2270.41     61.45 o
  -1   5  10      867.71      917.54     57.80 o
   0   5  10      969.25      933.98     36.57 o
   1   5  10     1894.40     1744.59     49.33 o
   2   5  10      409.90      420.44     31.36 o
   3   5  10       56.56       27.08     24.25 o
   4   5  10      333.72      312.70     30.63 o
   5   5  10      336.14      401.86     44.19 o
   6   5  10       88.21       57.86     37.14 o
   7   5  10      166.38      111.37     40.70 o
   8   5  10      287.32      274.96     43.55 o
   9   5  10      321.39      336.78     66.89 o
  10   5  10      250.88      278.47     66.29 o
  11   5  10      110.03      184.21     48.41 o
  12   5  10       33.44       21.15     47.10 o
  13   5  10       65.34       66.96     51.47 o
 -15   6  10      105.37      161.52     61.31 o
 -14   6  10      139.42      122.92     61.56 o
 -13   6  10      739.79      867.59     86.94 o
 -12   6  10     1607.05     1543.59     81.74 o
 -11   6  10     2314.65     2222.18     76.71 o
 -10   6  10     1440.89     1271.78     56.01 o
  -9   6  10     1118.31     1135.67     81.07 o
  -8   6  10     2033.03     1969.34    113.69 o
  -7   6  10     5262.56     5217.86    145.88 o
  -6   6  10     8477.76     8092.08    282.59 o
  -5   6  10    15809.49    15270.75    360.54 o
  -4   6  10    20189.66    19524.49    451.88 o
  -3   6  10     8834.65     8849.27    219.13 o
  -2   6  10     3810.25     3852.27    110.89 o
  -1   6  10     7012.57     6889.51    297.62 o
   0   6  10    16732.84    15342.92    615.17 o
   1   6  10    39452.90    39187.57    681.54 o
   2   6  10    20985.88    21001.29    373.17 o
   3   6  10     9894.84     9937.79    253.04 o
   4   6  10     6527.25     6484.11    174.15 o
   5   6  10     7048.68     6933.81    252.59 o
   6   6  10     7806.89     7430.50    198.48 o
   7   6  10     7559.15     7706.04    283.41 o
   8   6  10     8425.79     8637.79    229.02 o
   9   6  10     7488.66     7659.74    261.33 o
  10   6  10     4844.15     5148.71    199.32 o
  11   6  10     2230.77     2287.07     99.36 o
  12   6  10     1484.72     1497.94    179.60 o
 -15   7  10       77.48       84.97     63.28 o
 -14   7  10       64.80      121.61     61.75 o
 -13   7  10      145.37       57.03     60.69 o
 -12   7  10      313.19      278.70     97.55 o
 -11   7  10       39.87       88.45     46.70 o
 -10   7  10       39.23       45.12     43.43 o
  -9   7  10      192.45      118.18     32.05 o
  -8   7  10      136.91      101.57     45.20 o
  -7   7  10      737.54      736.24     43.17 o
  -6   7  10      676.86      630.38     46.75 o
  -5   7  10      163.56       99.17     35.37 o
  -4   7  10      190.71      203.38     36.87 o
  -3   7  10       51.86       52.88     30.14 o
  -2   7  10       15.72       32.92     28.74 o
  -1   7  10      325.32      342.35     33.26 o
   0   7  10     1646.71     1619.17     57.36 o
   1   7  10       47.76       65.75     25.21 o
   2   7  10      148.23       99.31     22.88 o
   3   7  10        9.90       42.41     31.58 o
   4   7  10       35.63       11.79     33.95 o
   5   7  10       24.60       45.92     37.02 o
   6   7  10       49.13       47.08     39.33 o
   7   7  10      128.25      135.22     61.67 o
   8   7  10       43.47      -10.03     43.73 o
   9   7  10        0.60        6.74     43.73 o
  10   7  10       72.67       88.22     62.57 o
  11   7  10        3.70      -86.24     57.49 o
  12   7  10        5.05      -55.77     43.85 o
 -14   8  10       86.04      141.50     61.36 o
 -13   8  10      291.04      240.38     71.19 o
 -12   8  10      461.00      490.99    137.59 o
 -11   8  10      485.27      528.99     75.86 o
 -10   8  10      489.34      485.13     58.04 o
  -9   8  10      543.13      630.91     61.09 o
  -8   8  10      919.34      830.00     64.17 o
  -7   8  10     2244.15     2158.33     90.95 o
  -6   8  10     3304.11     3218.45     93.21 o
  -5   8  10     5759.50     5074.98    124.72 o
  -4   8  10     6718.17     6375.87    132.91 o
  -3   8  10     5682.35     5378.14    170.77 o
  -2   8  10      961.80      943.15     47.48 o
  -1   8  10     2503.58     2468.90     76.12 o
   0   8  10     9971.66     9686.09    210.69 o
   1   8  10    12831.06    12373.55    258.86 o
   2   8  10    11335.04    11166.53    275.29 o
   3   8  10     3818.50     3684.70    114.00 o
   4   8  10     2964.21     2972.63    102.75 o
   5   8  10     4587.67     4444.08    195.43 o
   6   8  10     4222.46     4267.98    135.44 o
   7   8  10     3134.31     3309.76    118.86 o
   8   8  10     4139.99     4262.73    141.97 o
   9   8  10     3482.27     3620.80    183.88 o
  10   8  10     1907.19     1821.76    113.00 o
  11   8  10     1283.22     1364.51    104.96 o
 -14   9  10     1330.19     1365.35    179.58 o
 -13   9  10     1792.72     1742.09    133.29 o
 -12   9  10     2807.79     2961.48    146.36 o
 -11   9  10     2734.52     2763.40    148.06 o
 -10   9  10     2056.29     2299.26    207.02 o
  -9   9  10     2056.09     1980.86    119.61 o
  -8   9  10     3761.61     3795.37    112.72 o
  -7   9  10     4799.68     4734.73    110.82 o
  -6   9  10     7516.42     7495.78    177.03 o
  -5   9  10     4184.56     4101.58     99.20 o
  -4   9  10     2553.71     2482.68     71.57 o
  -3   9  10     2609.04     2502.94     71.02 o
  -2   9  10     1672.85     1590.09     54.09 o
  -1   9  10     4613.41     4539.77    101.74 o
   0   9  10     2761.75     2509.81     68.68 o
   1   9  10     2309.42     2105.93     81.43 o
   2   9  10      755.50      750.82     67.72 o
   3   9  10      107.09       60.46     50.25 o
   4   9  10      168.97      168.45     40.09 o
   5   9  10      436.72      414.39     47.61 o
   6   9  10      345.37      278.90     48.18 o
   7   9  10      359.14      305.16     52.22 o
   8   9  10        1.54       10.91     52.22 o
   9   9  10       89.20       68.61     48.67 o
  10   9  10       62.44       53.37     48.96 o
  11   9  10       47.39      -10.99     66.04 o
 -13  10  10       53.65       88.94     62.17 o
 -12  10  10       84.45       87.89     56.82 o
 -11  10  10      385.93      328.91     69.70 o
 -10  10  10      348.22      265.97     55.41 o
  -9  10  10       24.69       43.83     49.30 o
  -8  10  10        4.28       -8.96     44.95 o
  -7  10  10       24.82       21.16     46.91 o
  -6  10  10       14.70      -21.59     29.29 o
  -5  10  10      518.20      503.36     38.55 o
  -4  10  10       14.63       -4.33     29.63 o
  -3  10  10      511.70      525.67     38.76 o
  -2  10  10      484.70      477.68     44.90 o
  -1  10  10      216.28      173.86     37.14 o
   0  10  10       99.65       74.07     36.63 o
   1  10  10        3.87        8.95     33.35 o
   2  10  10        3.50        1.89     56.09 o
   3  10  10       77.82       28.96     51.99 o
   4  10  10       84.38      -35.92     48.53 o
   5  10  10       34.89       -7.33     56.08 o
   6  10  10      160.77      120.74     44.97 o
   7  10  10      338.68      337.96     62.53 o
   8  10  10       55.24       56.84     60.91 o
   9  10  10       15.87       19.26     46.49 o
  10  10  10        4.26       76.41     50.23 o
 -12  11  10      689.46      716.56     86.62 o
 -11  11  10     1594.71     1761.21    323.95 o
 -10  11  10     2087.11     2075.36     97.95 o
  -9  11  10     2274.19     2658.79    114.56 o
  -8  11  10     1815.98     1975.75    140.40 o
  -7  11  10     1874.29     1845.20    157.04 o
  -6  11  10     1022.93     1004.61     74.46 o
  -5  11  10     1726.46     1794.53     89.52 o
  -4  11  10     1447.79     1468.14     64.93 o
  -3  11  10     1508.30     1657.38     72.45 o
  -2  11  10     2663.24     2664.85     76.26 o
  -1  11  10      977.01     1122.60    145.40 o
   0  11  10      559.23      529.54     51.51 o
   1  11  10      547.30      464.45     62.72 o
   2  11  10      952.95     1049.48     81.34 o
   3  11  10      392.24      412.24     65.57 o
   4  11  10       82.45       64.36     52.86 o
   5  11  10        5.64      -60.83     52.00 o
   6  11  10        1.89       20.59     53.54 o
   7  11  10       36.57      -33.74     57.47 o
   8  11  10       16.76      -21.02     55.84 o
   9  11  10        3.41      -20.91     44.99 o
 -11  12  10      372.46      345.02    113.31 o
 -10  12  10      585.74      615.12     86.90 o
  -9  12  10     1442.70     1333.16     83.45 o
  -8  12  10     1349.45     1477.37    112.74 o
  -7  12  10     1252.55     1186.90     80.13 o
  -6  12  10     1200.17     1183.81    130.90 o
  -5  12  10      705.59      602.33     63.90 o
  -4  12  10     2354.89     2211.25    130.10 o
  -3  12  10     3998.33     4037.25    116.49 o
  -2  12  10     5666.06     5735.96    169.65 o
  -1  12  10     3947.43     3618.10    121.44 o
   0  12  10     2912.37     3173.52    128.03 o
   1  12  10     2962.11     3043.94    138.34 o
   2  12  10     2310.94     2215.77    115.62 o
   3  12  10     2791.14     2646.24    130.78 o
   4  12  10     4275.29     4028.67    204.38 o
   5  12  10     5018.29     5099.48    198.49 o
   6  12  10     4486.33     4752.89    193.44 o
   7  12  10     2378.18     2503.35    264.54 o
   8  12  10     1027.65     1102.22     98.34 o
  -9  13  10       31.85        2.70     51.51 o
  -8  13  10       30.15      -98.52    141.00 o
  -7  13  10       36.92       43.76     52.32 o
  -6  13  10       30.08      -15.21     48.51 o
  -5  13  10      104.39       80.80     52.07 o
  -4  13  10      280.23      191.67     54.00 o
  -3  13  10       19.04       16.03     42.16 o
  -2  13  10       11.58       62.73     41.64 o
  -1  13  10       42.30       -0.30     43.26 o
   0  13  10        6.04       51.66     50.25 o
   1  13  10       20.01      -26.92     51.37 o
   2  13  10       10.24      -12.77     50.36 o
   3  13  10      162.27       93.71     58.30 o
   4  13  10      203.36      219.83     64.66 o
   5  13  10       48.46      128.56     64.42 o
   6  13  10        6.73      -45.97     55.65 o
  -8  14  10     1054.19     1031.64     77.76 o
  -7  14  10     1052.06     1332.52    109.09 o
  -6  14  10      723.48      857.54    121.21 o
  -5  14  10      598.47      640.63     68.29 o
  -4  14  10     1034.53     1150.20    100.23 o
  -3  14  10     2349.48     2144.74    127.94 o
  -2  14  10     2927.20     3166.38    120.02 o
  -1  14  10     2308.93     2286.39     97.52 o
   0  14  10     1911.76     2063.20    113.58 o
   1  14  10     1560.03     1463.03     98.38 o
   2  14  10     1802.48     1733.12    224.43 o
   3  14  10     1947.51     2182.00    120.68 o
   4  14  10     2534.97     2798.53    141.56 o
   5  14  10     2694.49     2919.85    147.01 o
  -5  15  10      646.43      832.35     93.64 o
  -4  15  10     1199.53     1258.60    105.92 o
  -3  15  10     1085.42     1254.69    104.94 o
  -2  15  10      541.20      559.28    106.00 o
  -1  15  10      208.98      215.01    102.98 o
   0  15  10       87.30       94.62     60.59 o
   1  15  10      189.18      164.19     63.21 o
   2  15  10      585.24      608.68     80.54 o
 -16   1  11      833.20      950.80     59.11 o
 -15   1  11     1349.09     1316.43     63.57 o
 -14   1  11     1509.30     1645.98     67.01 o
 -13   1  11     1126.50     1149.16     63.89 o
 -12   1  11     1230.14     1337.11    118.96 o
 -11   1  11      712.39      648.43     76.92 o
 -10   1  11     1005.21      969.49     82.70 o
  -9   1  11     1458.51     1529.51     64.33 o
  -8   1  11     1611.50     1504.99     63.75 o
  -7   1  11      580.55      513.36     49.29 o
  -6   1  11     1091.52     1060.07     61.87 o
  -5   1  11     1089.87     1184.61     83.76 o
  -4   1  11      133.46       65.19     33.84 o
  -3   1  11       75.03       82.85     41.84 o
  -2   1  11     1047.28     1198.70     62.57 o
  -1   1  11      913.53      939.42     63.18 o
   0   1  11      235.41      286.19     39.36 o
   1   1  11      308.98      349.04     40.61 o
   2   1  11       51.03       36.28     35.66 o
   3   1  11     1362.41     1331.50     69.18 o
   4   1  11     4016.74     4033.22    113.88 o
   5   1  11     4380.41     4138.37    112.78 o
   6   1  11     3074.68     3038.13     82.86 o
   7   1  11     1137.12     1052.14     54.47 o
   8   1  11     1033.19      949.72     48.53 o
   9   1  11     1695.93     1576.23     62.13 o
  10   1  11     2796.36     2899.57    106.56 o
  11   1  11     2535.36     2752.49    121.80 o
  12   1  11     2137.65     2239.80    122.43 o
  13   1  11     1190.05     1280.96    136.45 o
 -16   2  11      831.66      781.94    132.23 o
 -15   2  11     1352.09     1382.74     56.54 o
 -14   2  11     1631.27     1647.75     59.86 o
 -13   2  11     1616.87     1597.63     72.56 o
 -12   2  11     2141.75     1932.28     75.67 o
 -11   2  11     3104.59     3079.31    103.26 o
 -10   2  11     5243.77     5123.66    204.96 o
  -9   2  11    13101.89    12566.55    303.20 o
  -8   2  11    12255.60    11597.63    280.84 o
  -7   2  11     7290.71     6946.44    330.68 o
  -6   2  11     7737.73     7058.03    310.73 o
  -5   2  11     9999.90    10270.12    249.05 o
  -4   2  11    18534.68    18938.27    436.40 o
  -3   2  11    36196.81    37365.55   1018.67 o
  -2   2  11    20364.70    20657.27    574.98 o
  -1   2  11    12353.69    12216.04    351.19 o
   0   2  11    10688.88    10595.84    484.30 o
   1   2  11    12475.17    12413.57    356.28 o
   2   2  11    13725.08    13662.49    390.14 o
   3   2  11    12508.58    12556.85    361.38 o
   4   2  11    12321.29    11827.76    435.05 o
   5   2  11    11236.66    10835.08    226.42 o
   6   2  11     5570.74     5604.14    130.57 o
   7   2  11     5730.99     5621.62    152.26 o
   8   2  11     2616.26     2659.93     91.36 o
   9   2  11     3560.34     3656.85    121.67 o
  10   2  11     2656.11     2646.43    103.01 o
  11   2  11     1204.01     1330.78    106.47 o
  12   2  11      609.48      599.34     76.28 o
  13   2  11      513.63      522.28     87.00 o
 -16   3  11        1.15      -19.35     52.11 o
 -15   3  11       59.96       93.63     44.70 o
 -14   3  11      317.99      341.51     41.31 o
 -13   3  11      637.35      630.35     46.15 o
 -12   3  11       60.75       26.32     32.21 o
 -11   3  11      249.89      190.77     37.87 o
 -10   3  11      368.70      420.45     41.79 o
  -9   3  11      151.10      158.96     34.55 o
  -8   3  11      726.05      700.84     46.68 o
  -7   3  11     2710.86     2401.00    122.15 o
  -6   3  11      616.09      561.27     42.57 o
  -5   3  11        0.40        6.43     28.52 o
  -4   3  11     2138.71     2071.40     74.40 o
  -3   3  11     1752.54     1676.05     64.99 o
  -2   3  11      382.57      392.97     34.88 o
  -1   3  11     1486.08     1532.68     75.62 o
   0   3  11     1311.83     1324.57     96.95 o
   1   3  11       74.51      107.41     36.34 o
   2   3  11      413.30      368.33     34.69 o
   3   3  11     1144.18     1156.16     45.76 o
   4   3  11      964.92     1064.47     52.36 o
   5   3  11      100.62       51.27     35.82 o
   6   3  11        7.72      -30.41     26.37 o
   7   3  11        3.62      -43.59     34.17 o
   8   3  11       37.89      -35.60     47.71 o
   9   3  11       64.03       66.36     43.48 o
  10   3  11        3.96       25.05     43.40 o
  11   3  11       55.92       24.69     65.86 o
  12   3  11       75.17       67.06     48.16 o
  13   3  11       52.02       20.27     59.84 o
 -16   4  11      491.16      588.19    110.82 o
 -15   4  11      932.97      947.33     84.94 o
 -14   4  11      885.29      779.92     61.96 o
 -13   4  11     2066.14     1927.17     72.08 o
 -12   4  11     4581.15     4609.57    120.68 o
 -11   4  11     5216.22     4994.80    125.84 o
 -10   4  11     4957.80     4865.82    140.41 o
  -9   4  11     4084.88     4003.43    138.66 o
  -8   4  11     5973.57     5625.01    153.65 o
  -7   4  11     9766.05     8813.67    455.74 o
  -6   4  11    14785.74    14499.93    343.27 o
  -5   4  11    14162.80    13665.65    323.54 o
  -4   4  11    18016.66    17705.84    410.90 o
  -3   4  11    16866.79    17236.71    399.66 o
  -2   4  11    13875.78    13827.90    324.74 o
  -1   4  11    13988.66    14087.94    283.44 o
   0   4  11    18140.28    18539.01    423.69 o
   1   4  11    24383.91    24491.59   1023.35 o
   2   4  11    11561.72    11053.30    229.67 o
   3   4  11     8413.40     8332.59    179.58 o
   4   4  11    11439.28    11303.71    335.80 o
   5   4  11     9405.05     9353.42    200.50 o
   6   4  11     8982.34     9197.49    288.53 o
   7   4  11     4317.48     4327.83    131.01 o
   8   4  11     3760.38     3855.48    150.34 o
   9   4  11     2847.38     2929.56    135.57 o
  10   4  11     2119.33     2175.14     92.99 o
  11   4  11     1309.86     1238.21    126.34 o
  12   4  11     1088.59     1154.28     76.24 o
  13   4  11      658.44      682.32     76.13 o
 -15   5  11      285.66      243.17     64.91 o
 -14   5  11      134.53      132.47     48.34 o
 -13   5  11      773.35      911.74     69.76 o
 -12   5  11     1311.17     1359.77     75.04 o
 -11   5  11      954.89      929.27     49.70 o
 -10   5  11      600.32      624.23     43.12 o
  -9   5  11      725.09      760.78     50.11 o
  -8   5  11      481.67      463.25     43.94 o
  -7   5  11       43.83      130.90     62.52 o
  -6   5  11      234.56      171.97     35.31 o
  -5   5  11       64.50       66.12     32.16 o
  -4   5  11      238.85      181.83     34.16 o
  -3   5  11     2247.55     2085.50     75.36 o
  -2   5  11      996.03     1041.37     50.95 o
  -1   5  11      936.14      920.23     38.36 o
   0   5  11     1264.40     1196.83     74.08 o
   1   5  11     3239.75     3020.59     71.73 o
   2   5  11      343.84      306.38     31.46 o
   3   5  11      847.03      798.69     44.40 o
   4   5  11      311.99      281.59     31.22 o
   5   5  11      646.30      596.01     48.61 o
   6   5  11     1733.08     1723.03     75.18 o
   7   5  11     1945.37     1929.26     81.26 o
   8   5  11     1278.22     1367.23    105.22 o
   9   5  11     1013.20     1095.98     89.28 o
  10   5  11      807.02      868.89     84.90 o
  11   5  11      477.23      403.25     55.12 o
  12   5  11      229.67      222.57     52.62 o
 -15   6  11        5.08      -42.83     55.51 o
 -14   6  11      135.43      146.45     91.22 o
 -13   6  11      368.44      303.86     54.18 o
 -12   6  11      133.22      174.97     48.21 o
 -11   6  11      451.63      456.27     48.84 o
 -10   6  11      127.95       84.44     30.40 o
  -9   6  11       62.45      114.60     31.82 o
  -8   6  11      355.53      359.91     41.02 o
  -7   6  11      749.41      791.16     50.15 o
  -6   6  11     1176.10     1069.21     56.27 o
  -5   6  11     1015.51      965.22     53.34 o
  -4   6  11      797.91      781.71     53.36 o
  -3   6  11     1414.41     1323.88     58.97 o
  -2   6  11      617.84      599.30     42.58 o
  -1   6  11      308.11      310.27     35.15 o
   0   6  11     1113.87     1124.91     53.28 o
   1   6  11      674.91      634.60     33.58 o
   2   6  11     3007.34     2735.33     73.03 o
   3   6  11      253.91      214.84     30.19 o
   4   6  11      447.07      505.03     46.37 o
   5   6  11      408.70      484.80     59.09 o
   6   6  11      162.25      191.14     42.39 o
   7   6  11      308.68      279.91     91.21 o
   8   6  11      162.23      166.07     55.21 o
   9   6  11       60.20      105.90     61.80 o
  10   6  11       45.69      -13.07     57.04 o
  11   6  11       82.63       76.76     48.35 o
  12   6  11       57.26        2.27     48.37 o
 -15   7  11      504.47      531.51     81.43 o
 -14   7  11      685.74      907.13     92.94 o
 -13   7  11      893.35      895.29     91.44 o
 -12   7  11     1031.13     1018.14     71.18 o
 -11   7  11      845.09      971.56     70.86 o
 -10   7  11      776.63      737.95     47.25 o
  -9   7  11     1135.37     1015.65     66.87 o
  -8   7  11      386.03      430.79     39.39 o
  -7   7  11      393.25      405.66     37.47 o
  -6   7  11      552.27      550.61     44.94 o
  -5   7  11      279.06      285.53     39.06 o
  -4   7  11        6.81      -11.01     32.66 o
  -3   7  11      436.52      449.68     42.88 o
  -2   7  11        3.72      -37.22     27.71 o
  -1   7  11        2.95       -8.99     27.52 o
   0   7  11     1407.47     1377.02     54.05 o
   1   7  11     1815.62     1671.31     90.51 o
   2   7  11      691.57      661.23     32.69 o
   3   7  11      889.86      791.50     51.04 o
   4   7  11      664.18      741.16     52.55 o
   5   7  11     1314.05     1271.04     66.30 o
   6   7  11     1110.35     1104.97     65.09 o
   7   7  11     2787.82     2861.55    136.91 o
   8   7  11     3160.58     3235.77    117.71 o
   9   7  11     2214.99     2616.65    137.83 o
  10   7  11      920.30      808.67    160.73 o
  11   7  11      552.69      533.76     81.06 o
 -14   8  11      485.64      559.16    126.05 o
 -13   8  11      935.48      843.99     92.95 o
 -12   8  11     1394.15     1328.59    102.45 o
 -11   8  11     1623.35     1651.56     77.43 o
 -10   8  11     1115.91     1137.57     74.07 o
  -9   8  11     1855.38     1935.03     71.99 o
  -8   8  11     2803.92     2639.97    104.04 o
  -7   8  11     3079.57     2771.54     85.99 o
  -6   8  11     3163.73     2923.96     87.75 o
  -5   8  11     3749.40     3877.51    103.41 o
  -4   8  11     5633.76     5656.83    136.95 o
  -3   8  11     6422.48     6307.49    148.64 o
  -2   8  11     3906.00     3581.55     97.56 o
  -1   8  11     3202.46     3081.84    153.28 o
   0   8  11     7723.71     7643.35    170.94 o
   1   8  11     7598.75     7429.49    166.18 o
   2   8  11     6776.03     6632.73    224.76 o
   3   8  11     1697.53     1688.88    123.04 o
   4   8  11     2728.12     2649.14    172.81 o
   5   8  11     2736.72     2651.21     99.44 o
   6   8  11     2837.45     2869.50    107.24 o
   7   8  11     2844.56     2878.04    111.83 o
   8   8  11     1788.89     2002.81     91.69 o
   9   8  11      782.98      785.61     67.14 o
  10   8  11      435.69      400.26     76.22 o
  11   8  11      386.96      443.47     79.91 o
 -13   9  11       23.84       57.97     65.11 o
 -12   9  11      278.23      357.07     93.18 o
 -11   9  11      566.70      570.72     77.89 o
 -10   9  11      758.82      592.99     81.04 o
  -9   9  11       86.30      158.00     51.98 o
  -8   9  11        3.27      -10.26     40.15 o
  -7   9  11       37.09       28.08     18.25 o
  -6   9  11        7.82      -34.40     28.82 o
  -5   9  11      214.52      240.06     33.11 o
  -4   9  11      240.29      277.29     33.67 o
  -3   9  11       27.37       -3.31     26.58 o
  -2   9  11       28.33      -14.28     25.96 o
  -1   9  11      626.91      606.80     41.77 o
   0   9  11      823.99      736.19     46.76 o
   1   9  11      578.13      530.86     47.16 o
   2   9  11        4.81      -15.62     44.62 o
   3   9  11      121.30       80.21     53.01 o
   4   9  11       25.37      -24.00     50.02 o
   5   9  11      303.94      378.12     65.17 o
   6   9  11     1028.52     1134.24     68.81 o
   7   9  11      505.03      548.99     81.10 o
   8   9  11      451.53      407.26     56.98 o
   9   9  11      222.36      170.13     51.86 o
  10   9  11      127.51       35.71     49.58 o
 -12  10  11     1297.15     1289.18    102.21 o
 -11  10  11     1655.05     1806.66    102.18 o
 -10  10  11     2269.69     2367.17    106.78 o
  -9  10  11     3935.65     3937.52    139.74 o
  -8  10  11     5397.15     5403.06    131.49 o
  -7  10  11     5818.22     5757.70    130.42 o
  -6  10  11     4777.45     4665.78    133.69 o
  -5  10  11     4239.31     4373.36    105.98 o
  -4  10  11     8138.77     8125.04    167.18 o
  -3  10  11     9813.51     9360.53    186.60 o
  -2  10  11     9389.81     9125.80    181.90 o
  -1  10  11     7416.47     7473.43    153.35 o
   0  10  11     5667.04     5839.89    165.44 o
   1  10  11     6597.50     6518.30    222.52 o
   2  10  11     5926.75     5872.86    207.89 o
   3  10  11     5121.23     5163.65    192.73 o
   4  10  11     5837.92     6387.14    227.09 o
   5  10  11     5958.81     6336.33    229.12 o
   6  10  11     3175.83     3286.93    162.39 o
   7  10  11     1805.23     1794.54    113.94 o
   8  10  11     1690.94     1838.21     89.93 o
   9  10  11     1413.23     1545.07     84.88 o
 -11  11  11        5.93      -23.45     63.30 o
 -10  11  11        7.96      -54.03     48.69 o
  -9  11  11      207.04      236.78     56.96 o
  -8  11  11      367.69      312.50     58.06 o
  -7  11  11      566.23      521.95     62.68 o
  -6  11  11      124.51      120.17     51.73 o
  -5  11  11        3.18      -12.80     29.65 o
  -4  11  11       30.28       13.02     30.82 o
  -3  11  11       54.45       41.88     31.41 o
  -2  11  11       16.26       -1.89     30.07 o
  -1  11  11       51.35       64.81     40.44 o
   0  11  11       77.37      102.17     41.72 o
   1  11  11        2.83      -88.49     70.19 o
   2  11  11       20.21       63.29     52.93 o
   3  11  11      376.67      388.47     65.99 o
   4  11  11      590.40      658.36     74.96 o
   5  11  11      294.05      276.48     67.49 o
   6  11  11      135.80       65.32     61.04 o
   7  11  11       35.20       72.37     59.34 o
   8  11  11       21.64       23.81     63.33 o
 -10  12  11      476.59      507.65     66.10 o
  -9  12  11      622.44      669.68    100.17 o
  -8  12  11     1072.58     1244.87     84.90 o
  -7  12  11      889.72     1044.23    102.37 o
  -6  12  11      388.98      382.87     71.85 o
  -5  12  11      407.79      477.76     63.28 o
  -4  12  11      801.41      788.09     53.84 o
  -3  12  11     2055.31     2107.24     80.75 o
  -2  12  11     1962.96     1920.59     86.30 o
  -1  12  11     1492.64     1580.71     76.96 o
   0  12  11      435.74      421.05     65.77 o
   1  12  11      424.54      361.23     61.76 o
   2  12  11      506.62      436.32     65.72 o
   3  12  11      882.60      854.21     81.93 o
   4  12  11     1004.69     1183.36    273.29 o
   5  12  11      997.99     1138.74     96.43 o
   6  12  11      569.64      548.72     88.36 o
   7  12  11      214.72      322.15     72.93 o
  -9  13  11      222.85      277.87     62.86 o
  -8  13  11      523.59      495.90     65.06 o
  -7  13  11      147.71      140.14     57.09 o
  -6  13  11      106.93       82.70     53.41 o
  -5  13  11       94.41       77.56     51.12 o
  -4  13  11       28.21       15.52     50.32 o
  -3  13  11       56.47       20.09     43.86 o
  -2  13  11       89.76      -14.92     41.55 o
  -1  13  11      174.58      177.30     46.09 o
   0  13  11       97.02       31.66     52.97 o
   1  13  11       14.26      -57.59     62.35 o
   2  13  11       19.47       -0.14     51.41 o
   3  13  11      233.05      273.25     66.09 o
   4  13  11      927.66      981.85     90.03 o
   5  13  11      975.65     1166.51    268.01 o
  -7  14  11      606.16      610.20     95.07 o
  -6  14  11      531.11      587.67     69.88 o
  -5  14  11      770.19      784.02     80.95 o
  -4  14  11      869.26      880.52     91.70 o
  -3  14  11      726.74      861.16     90.27 o
  -2  14  11      691.16      793.13     64.39 o
  -1  14  11      741.78      738.52    110.90 o
   0  14  11      475.59      653.54     78.06 o
   1  14  11      646.59      748.55     81.47 o
   2  14  11      543.42      569.77     75.27 o
   3  14  11      868.57      979.65    120.17 o
 -16   0  12     2301.77     2653.44    131.52 o
 -15   0  12     3336.12     3578.90    149.51 o
 -14   0  12     3075.71     3125.52    159.98 o
 -13   0  12     2607.10     2692.01    175.05 o
 -12   0  12     3299.97     3424.64    193.30 o
 -11   0  12     6464.79     6214.20    292.81 o
 -10   0  12     3717.45     3618.54    191.94 o
  -9   0  12    13602.05    12906.22    535.27 o
  -8   0  12    22570.82    22943.27    909.95 o
  -7   0  12    14810.32    14186.03    578.84 o
  -6   0  12     8164.05     7840.96    340.01 o
  -5   0  12     5090.81     5137.34    238.98 o
  -4   0  12    15213.59    14484.27    586.23 o
  -3   0  12    24275.25    25323.77    991.22 o
  -2   0  12    20805.94    20899.46    825.51 o
  -1   0  12    11816.80    11063.71    457.01 o
   0   0  12    10670.24    10380.07    430.47 o
   1   0  12     6313.41     6596.58    291.15 o
   2   0  12     6575.37     6606.53    293.57 o
   3   0  12     5957.66     5872.39    265.37 o
   4   0  12     6461.19     5441.61    253.31 o
   5   0  12     3290.06     3165.88    118.12 o
   6   0  12      958.48      969.66     91.82 o
   7   0  12     2907.27     2916.24    123.41 o
   8   0  12     1921.98     1711.67     90.27 o
   9   0  12      416.70      457.06     58.89 o
  10   0  12      363.77      277.89     89.11 o
  11   0  12       17.23       81.12     83.08 o
  12   0  12       91.21      207.62     96.65 o
 -16   1  12       21.14       51.49     37.34 o
 -15   1  12        2.30        9.22     36.61 o
 -14   1  12       23.85      -47.32     36.69 o
 -13   1  12       81.11       19.40     46.04 o
 -12   1  12       17.28       75.21     50.28 o
 -11   1  12       20.97       20.55     40.90 o
 -10   1  12        1.44       19.42     41.27 o
  -9   1  12       97.09      125.31     41.95 o
  -8   1  12     1521.54     1529.12     79.79 o
  -7   1  12       10.72       -4.93     37.95 o
  -6   1  12      459.89      451.79     48.34 o
  -5   1  12      240.81      207.14     41.41 o
  -4   1  12      836.17      795.10     87.30 o
  -3   1  12     1652.12     1528.59    101.17 o
  -2   1  12     2493.57     2496.06    100.95 o
  -1   1  12     2983.93     2840.48    107.56 o
   0   1  12     1678.04     1655.32    101.25 o
   1   1  12     1279.95     1219.33     65.91 o
   2   1  12     1046.99     1053.33     61.65 o
   3   1  12     1561.58     1568.66     79.37 o
   4   1  12     2284.55     2273.15     98.52 o
   5   1  12     2743.65     2725.36     97.96 o
   6   1  12     1811.53     1719.65     60.49 o
   7   1  12      773.49      716.97     50.11 o
   8   1  12      699.90      649.69     43.56 o
   9   1  12      366.11      401.98     54.20 o
  10   1  12     1517.78     1551.23     77.41 o
  11   1  12      948.24      944.87     85.89 o
  12   1  12      373.89      363.20     73.45 o
 -16   2  12      473.21      713.68     80.69 o
 -15   2  12      737.20      775.76     52.25 o
 -14   2  12      833.82      858.94     53.06 o
 -13   2  12     1163.80     1075.90     54.74 o
 -12   2  12     1646.83     1631.17     72.62 o
 -11   2  12      986.67      997.75     87.44 o
 -10   2  12     1523.46     1577.80     68.21 o
  -9   2  12     2027.28     2046.61     79.28 o
  -8   2  12     8927.30     8527.31    215.94 o
  -7   2  12     8433.03     8352.75    211.00 o
  -6   2  12     2063.59     1740.01     69.51 o
  -5   2  12     1123.14      963.94     61.97 o
  -4   2  12      503.86      405.39     46.05 o
  -3   2  12     6090.76     5513.87    178.26 o
  -2   2  12     7241.35     6979.03    216.17 o
  -1   2  12     6053.52     5745.72    184.03 o
   0   2  12     4891.68     4755.14    158.03 o
   1   2  12     3488.69     3201.34    301.93 o
   2   2  12     1345.18     1363.46    108.71 o
   3   2  12      465.13      495.48     50.36 o
   4   2  12      680.98      604.78     43.27 o
   5   2  12      650.51      593.16     52.25 o
   6   2  12     1758.95     1602.01     58.62 o
   7   2  12     1610.77     1454.62     65.59 o
   8   2  12      613.55      529.89     63.60 o
   9   2  12       12.68       63.22     43.06 o
  10   2  12      210.45      154.78     46.68 o
  11   2  12        3.28      -53.83     41.98 o
  12   2  12       16.11       69.05     89.56 o
 -16   3  12       48.24       11.69     43.48 o
 -15   3  12       24.94       57.85     43.51 o
 -14   3  12        2.16        3.88     33.20 o
 -13   3  12       12.63       51.30     32.61 o
 -12   3  12       74.25       53.03     32.41 o
 -11   3  12       30.09       10.89     34.36 o
 -10   3  12       12.51       25.73     33.11 o
  -9   3  12      677.62      569.04     45.56 o
  -8   3  12      841.68      771.81     48.81 o
  -7   3  12     1251.43     1189.56     57.45 o
  -6   3  12     1288.47     1268.52     59.41 o
  -5   3  12     3758.12     3606.38    108.23 o
  -4   3  12     6033.70     5610.96    201.57 o
  -3   3  12     3681.81     3532.92    105.11 o
  -2   3  12     5362.70     5254.34    603.79 o
  -1   3  12     6894.83     6458.43    247.20 o
   0   3  12     8586.53     8512.13    257.07 o
   1   3  12     9383.53     8838.64    264.50 o
   2   3  12    10676.92    10521.18    253.14 o
   3   3  12     7987.26     8082.10    175.94 o
   4   3  12    10863.66    10287.87    296.80 o
   5   3  12     7139.91     6784.75    178.37 o
   6   3  12     6877.82     6942.44    156.77 o
   7   3  12     7365.69     7292.26    193.98 o
   8   3  12     4441.98     4697.80    175.81 o
   9   3  12     5289.61     5333.72    160.69 o
  10   3  12     4101.59     3968.19    170.41 o
  11   3  12     2828.47     2933.22    191.40 o
  12   3  12     2016.64     2255.28    132.18 o
 -15   4  12      324.97      322.62     52.88 o
 -14   4  12      188.38      261.32     57.99 o
 -13   4  12      343.16      289.23     39.81 o
 -12   4  12      814.00      764.89     69.12 o
 -11   4  12      829.50      890.61     50.25 o
 -10   4  12      795.67      718.77     51.03 o
  -9   4  12      700.89      699.13     49.49 o
  -8   4  12      278.98      218.85     37.94 o
  -7   4  12      163.47      196.25     37.11 o
  -6   4  12     1031.68      945.09     65.64 o
  -5   4  12     4612.76     4550.32    129.23 o
  -4   4  12     4601.29     4636.44    130.64 o
  -3   4  12     2866.01     2599.83    152.13 o
  -2   4  12       43.67      101.87     29.93 o
  -1   4  12       41.63       45.24     25.59 o
   0   4  12      576.86      528.18     55.80 o
   1   4  12      761.49      728.44     42.37 o
   2   4  12     1279.34     1103.43     46.55 o
   3   4  12     1934.03     1858.00     62.43 o
   4   4  12     1766.87     1793.70     61.94 o
   5   4  12       99.44      110.15     33.38 o
   6   4  12       10.10       20.17     24.16 o
   7   4  12      179.60      162.71     42.57 o
   8   4  12      106.90      149.84     63.10 o
   9   4  12      541.56      617.02     74.31 o
  10   4  12      461.95      417.48     56.22 o
  11   4  12      107.82       75.36     45.93 o
  12   4  12        0.86       -7.82     47.45 o
 -15   5  12       60.99       96.00     57.30 o
 -14   5  12      185.43      183.37     52.60 o
 -13   5  12       24.33       24.96     40.98 o
 -12   5  12        0.66      -26.05     30.53 o
 -11   5  12      104.99      111.51     33.52 o
 -10   5  12        7.74       41.34     34.85 o
  -9   5  12       16.97       55.87     44.73 o
  -8   5  12       58.55       64.94     35.07 o
  -7   5  12      307.70      347.73     40.63 o
  -6   5  12     1224.98     1115.27     56.97 o
  -5   5  12     2275.86     2165.17    119.56 o
  -4   5  12     2689.85     2640.42     89.45 o
  -3   5  12      839.92      876.57     63.14 o
  -2   5  12      125.19      122.54     32.36 o
  -1   5  12     1366.16     1254.76     55.31 o
   0   5  12     3647.44     3604.01     89.41 o
   1   5  12     7489.62     7235.89    159.91 o
   2   5  12     5287.36     5262.06    124.14 o
   3   5  12     3725.45     3606.83     94.11 o
   4   5  12     1781.84     1811.94     83.77 o
   5   5  12     1907.84     1989.30    129.02 o
   6   5  12     2898.23     2744.54     99.02 o
   7   5  12     3104.44     3325.65    191.11 o
   8   5  12     2950.58     3055.00    240.19 o
   9   5  12     2312.18     2476.11    126.42 o
  10   5  12     1404.22     1690.72    109.82 o
  11   5  12      790.13      735.31     64.75 o
  12   5  12      661.86      712.65     67.19 o
 -15   6  12      933.32      951.11     91.50 o
 -14   6  12     1835.81     1837.71     82.17 o
 -13   6  12     3425.54     3536.50    129.34 o
 -12   6  12     5750.75     5986.96    178.57 o
 -11   6  12     5608.82     5338.83    254.26 o
 -10   6  12     4500.63     4635.30    121.32 o
  -9   6  12     4042.39     3796.83    145.51 o
  -8   6  12     5183.20     5314.33    154.17 o
  -7   6  12     8488.72     8606.09    274.59 o
  -6   6  12    13548.83    13862.86    333.87 o
  -5   6  12    12648.99    12995.92    314.27 o
  -4   6  12    10095.47     9930.19    246.15 o
  -3   6  12     7693.63     7476.00    192.46 o
  -2   6  12     4009.19     3727.90    179.89 o
  -1   6  12     6744.36     6844.69    177.02 o
   0   6  12    15576.38    14853.50    304.94 o
   1   6  12    12178.19    12224.00    254.74 o
   2   6  12     4801.23     4631.86    112.58 o
   3   6  12     3769.32     3611.76     95.17 o
   4   6  12     2921.27     2867.16    121.95 o
   5   6  12     3753.29     3469.29    114.92 o
   6   6  12     1850.89     1788.76     79.47 o
   7   6  12      685.56      662.18     57.25 o
   8   6  12      432.94      409.17     53.28 o
   9   6  12      682.60      671.04     77.85 o
  10   6  12      474.15      487.78     78.36 o
  11   6  12      283.12      239.75     55.11 o
 -14   7  12        5.95       98.05     61.60 o
 -13   7  12       47.17      114.93     44.61 o
 -12   7  12        3.19      -63.06     49.37 o
 -11   7  12      111.44       45.62     44.91 o
 -10   7  12      130.18       49.03     23.02 o
  -9   7  12       47.85      -40.90     30.95 o
  -8   7  12       32.69       11.72     30.64 o
  -7   7  12        7.05       28.33     35.19 o
  -6   7  12        5.89      -19.59     35.03 o
  -5   7  12      175.31      148.55     36.77 o
  -4   7  12      587.74      627.90     47.41 o
  -3   7  12      225.66      218.34     37.81 o
  -2   7  12      166.33      141.07     31.88 o
  -1   7  12        7.79       -5.26     27.55 o
   0   7  12       12.32       30.22     27.69 o
   1   7  12      682.49      590.87     37.57 o
   2   7  12      507.59      538.69     44.79 o
   3   7  12      208.89      192.58     38.28 o
   4   7  12      326.85      341.74     57.59 o
   5   7  12       74.68       40.05     61.65 o
   6   7  12      208.64      213.38     46.85 o
   7   7  12      594.48      594.81     57.42 o
   8   7  12      384.18      367.98     52.88 o
   9   7  12      102.99       27.48     83.08 o
  10   7  12       24.82        0.25     58.61 o
  11   7  12       51.76      -39.46    112.25 o
 -13   8  12     1097.39     1024.40    103.21 o
 -12   8  12     1671.64     1836.56     85.70 o
 -11   8  12     2340.68     2462.02    106.67 o
 -10   8  12     2448.69     2683.33    110.11 o
  -9   8  12     1859.84     1872.34     89.75 o
  -8   8  12     2172.59     2305.36     90.69 o
  -7   8  12     2586.38     2548.22     82.63 o
  -6   8  12     4169.27     4022.83    157.91 o
  -5   8  12     3599.43     3740.16    119.29 o
  -4   8  12     5096.72     5405.01    134.08 o
  -3   8  12     3747.18     3702.94    101.54 o
  -2   8  12     1122.98     1135.72     60.33 o
  -1   8  12     2236.48     2078.34     71.31 o
   0   8  12     3857.17     3705.40    132.47 o
   1   8  12     2705.78     2463.16     75.80 o
   2   8  12     2163.78     2328.46    114.71 o
   3   8  12     1206.64     1308.65     87.12 o
   4   8  12     1057.41     1091.08     80.08 o
   5   8  12      737.27      697.71     56.09 o
   6   8  12       80.91       49.51     42.34 o
   7   8  12      103.09       73.59     46.26 o
   8   8  12       60.90       95.79     48.20 o
   9   8  12      371.92      430.42     58.08 o
  10   8  12      282.35      190.57     70.25 o
 -13   9  12       14.39       47.26     64.36 o
 -12   9  12        0.32      -41.07     57.22 o
 -11   9  12       97.34       62.69     53.80 o
 -10   9  12      193.73      247.74     56.35 o
  -9   9  12      106.54      125.10     54.65 o
  -8   9  12      244.30      212.27     50.97 o
  -7   9  12      455.63      422.84     39.36 o
  -6   9  12      943.02      904.10     46.99 o
  -5   9  12     1870.83     1703.51     60.52 o
  -4   9  12     2009.77     1927.99     64.08 o
  -3   9  12     1948.46     1913.79     69.71 o
  -2   9  12      749.45      725.03     71.10 o
  -1   9  12     1994.73     1848.13     67.04 o
   0   9  12     3250.87     3005.32    120.24 o
   1   9  12     4726.75     4728.09    177.12 o
   2   9  12     4763.31     4930.65    184.49 o
   3   9  12     3865.87     3559.95    149.18 o
   4   9  12     2383.79     2409.39    122.12 o
   5   9  12     3338.55     3466.82    151.18 o
   6   9  12     2736.01     2719.66    136.28 o
   7   9  12     3217.89     3674.82    164.99 o
   8   9  12     2690.89     3017.72    139.96 o
   9   9  12     1548.67     1601.17     87.20 o
 -12  10  12       47.42      -31.65    146.10 o
 -11  10  12        3.27       -8.83     47.73 o
 -10  10  12       27.13       18.34     50.97 o
  -9  10  12      153.64      151.63     43.26 o
  -8  10  12      437.28      507.71     60.36 o
  -7  10  12      153.12      161.05     31.51 o
  -6  10  12      267.99      305.25     37.12 o
  -5  10  12      105.25      151.09     35.11 o
  -4  10  12      186.07      193.32     34.09 o
  -3  10  12        4.68       22.34     29.77 o
  -2  10  12      396.83      343.48     35.46 o
  -1  10  12      938.15      910.13     44.02 o
   0  10  12      505.72      530.74     48.89 o
   1  10  12      146.80      135.42     54.63 o
   2  10  12        4.94       -4.26     53.82 o
   3  10  12       47.62        3.77     58.58 o
   4  10  12       21.12       73.75     56.94 o
   5  10  12      345.64      472.55     71.62 o
   6  10  12      249.09      231.34     65.72 o
   7  10  12      433.38      487.28     81.92 o
   8  10  12       15.51        7.72     61.78 o
 -11  11  12       25.83        3.10     50.08 o
 -10  11  12        2.22      -40.38     51.70 o
  -9  11  12      227.77      140.60     58.09 o
  -8  11  12      290.25      264.45     59.34 o
  -7  11  12      295.68      235.83     57.72 o
  -6  11  12      262.75      205.99     36.60 o
  -5  11  12      224.62      227.94     37.41 o
  -4  11  12      988.44      906.03     48.98 o
  -3  11  12      947.53      948.61     48.90 o
  -2  11  12     1827.16     1701.95     61.00 o
  -1  11  12     2326.05     2322.36    134.46 o
   0  11  12     1535.79     1464.93     91.00 o
   1  11  12      974.99     1076.92     83.21 o
   2  11  12     1753.78     1444.37    100.95 o
   3  11  12     2258.08     2174.06    131.03 o
   4  11  12     2447.88     2601.28    188.85 o
   5  11  12     1489.97     1545.23    112.86 o
   6  11  12     1694.72     1693.06    117.38 o
   7  11  12     1034.80     1121.50     96.56 o
  -9  12  12     2643.20     2726.80    118.45 o
  -8  12  12     3541.66     3668.26    139.79 o
  -7  12  12     2452.31     2564.73    114.09 o
  -6  12  12     1014.85     1076.43     78.96 o
  -5  12  12     1195.18     1150.30     68.23 o
  -4  12  12     1985.48     2057.70     81.33 o
  -3  12  12     3134.36     3355.23    105.31 o
  -2  12  12     3256.94     3307.26    117.04 o
  -1  12  12     2413.34     2603.15    103.68 o
   0  12  12     2114.06     2016.79    128.31 o
   1  12  12     1432.47     1489.87     98.00 o
   2  12  12      801.51      849.57     80.31 o
   3  12  12      762.42      772.74    168.72 o
   4  12  12      725.46      817.00     88.27 o
   5  12  12      598.83      591.84     91.22 o
   6  12  12      597.36      635.32     84.36 o
  -8  13  12       10.53       43.14     54.56 o
  -7  13  12       92.96       13.96     54.45 o
  -6  13  12       81.80       80.57     54.83 o
  -5  13  12        1.38      -62.49     49.69 o
  -4  13  12       41.73       61.14     59.41 o
  -3  13  12       61.33       90.66     45.07 o
  -2  13  12        8.73       -7.44     41.38 o
  -1  13  12        1.76      -39.07     51.55 o
   0  13  12        1.64      -75.96     50.64 o
   1  13  12       20.04       24.47     51.79 o
   2  13  12       10.13      -45.08    110.22 o
   3  13  12       68.46       59.34     59.85 o
   4  13  12       18.07      -38.42     60.67 o
  -5  14  12     1070.53     1092.57    100.49 o
  -4  14  12     1441.20     1682.20    115.46 o
  -3  14  12     1539.75     1672.48    112.76 o
  -2  14  12     1399.29     1490.26     98.94 o
  -1  14  12     1498.13     1518.39    126.20 o
   0  14  12     1324.81     1461.07     99.01 o
   1  14  12      907.64      900.90     87.84 o
   2  14  12      537.52      519.75     76.07 o
 -15   1  13      407.40      281.87     42.37 o
 -14   1  13      434.21      456.20     59.93 o
 -13   1  13      139.36       87.13     48.57 o
 -12   1  13      595.16      623.36     70.49 o
 -11   1  13     2232.27     2218.93    110.29 o
 -10   1  13     3002.60     2880.44    180.18 o
  -9   1  13     4606.97     4442.90    158.74 o
  -8   1  13     6161.93     5722.09    190.68 o
  -7   1  13     2900.82     2915.23    116.83 o
  -6   1  13     2752.71     2733.82    111.36 o
  -5   1  13     4897.18     5087.54    170.37 o
  -4   1  13     8211.57     8191.54    250.82 o
  -3   1  13    18882.18    19256.45    543.00 o
  -2   1  13    17809.07    17867.03    939.20 o
  -1   1  13    13086.48    13181.86    381.79 o
   0   1  13     6812.03     7019.10    594.07 o
   1   1  13     6917.16     6886.24    324.40 o
   2   1  13     8728.18     8472.35    258.15 o
   3   1  13     9889.63     9129.25    275.43 o
   4   1  13    12987.65    12944.79    309.06 o
   5   1  13    12012.75    12167.85    254.72 o
   6   1  13     6717.85     6701.91    178.05 o
   7   1  13     4153.88     4001.42    121.71 o
   8   1  13     2130.37     2104.53     99.17 o
   9   1  13     2552.65     2426.45     96.94 o
  10   1  13     3013.42     2948.02    109.80 o
  11   1  13     2109.98     1892.32    113.16 o
  12   1  13     1599.26     1739.03    114.72 o
 -15   2  13     1049.71     1191.83     61.74 o
 -14   2  13      884.16     1040.22     73.00 o
 -13   2  13      915.45      905.95     79.54 o
 -12   2  13     2140.96     2366.45    335.63 o
 -11   2  13     2197.28     2095.49    102.06 o
 -10   2  13     2919.27     3077.32    104.21 o
  -9   2  13     2581.08     2545.58    103.92 o
  -8   2  13     2577.60     2664.92    112.41 o
  -7   2  13     1244.68     1089.70    158.24 o
  -6   2  13     2894.72     2865.22    115.62 o
  -5   2  13     2665.55     2462.09    184.18 o
  -4   2  13     5010.04     4751.69    191.34 o
  -3   2  13     3976.29     3895.01    144.14 o
  -2   2  13      973.82      919.77     63.49 o
  -1   2  13      180.01      202.30     43.01 o
   0   2  13      694.26      644.16     54.09 o
   1   2  13      753.75      728.02    126.73 o
   2   2  13      532.61      439.24     48.86 o
   3   2  13      942.28      796.89     59.05 o
   4   2  13       12.25      -22.75     19.08 o
   5   2  13      522.91      477.91     38.46 o
   6   2  13      313.99      253.84     34.96 o
   7   2  13       29.36       17.66     36.07 o
   8   2  13        4.91       49.55     41.52 o
   9   2  13       15.46        3.10     42.34 o
  10   2  13      155.76       74.66     46.19 o
  11   2  13      429.05      470.17     56.40 o
  12   2  13      303.81      351.68     73.19 o
 -15   3  13        0.16       42.17     52.57 o
 -14   3  13       84.63       80.72     35.99 o
 -13   3  13        1.07      -17.81     31.32 o
 -12   3  13       12.38      -10.35     34.19 o
 -11   3  13      273.20      290.76     45.55 o
 -10   3  13      458.55      387.05     44.07 o
  -9   3  13      284.70      242.47     39.93 o
  -8   3  13       37.38       65.40     34.19 o
  -7   3  13       13.93       52.95     34.38 o
  -6   3  13       80.66      116.09     34.11 o
  -5   3  13      145.84      157.25     37.21 o
  -4   3  13      582.95      576.09     53.73 o
  -3   3  13      564.17      531.97     87.83 o
  -2   3  13     1880.87     1806.98     86.62 o
  -1   3  13       53.77       77.76     39.40 o
   0   3  13      157.39      201.60     43.02 o
   1   3  13      232.87      211.12     43.85 o
   2   3  13        9.50      -20.21     30.47 o
   3   3  13       15.23       19.89     32.56 o
   4   3  13      113.84       59.80     29.55 o
   5   3  13      566.21      556.89     45.46 o
   6   3  13     1358.95     1332.32     54.33 o
   7   3  13      378.55      373.62     63.38 o
   8   3  13        4.69       19.17     51.90 o
   9   3  13       39.70      -16.72     43.97 o
  10   3  13       22.83      -28.68     46.45 o
  11   3  13        5.47      -35.86     46.62 o
 -15   4  13     1136.99     1265.24     77.80 o
 -14   4  13     1545.62     1898.08    180.56 o
 -13   4  13     2561.08     2876.28     97.31 o
 -12   4  13     2287.52     2276.56     79.59 o
 -11   4  13     2608.52     2633.55     97.30 o
 -10   4  13     2520.44     2504.19     93.42 o
  -9   4  13     2797.67     2804.50     98.08 o
  -8   4  13     2903.54     2909.84    119.49 o
  -7   4  13     3076.83     2935.51     97.84 o
  -6   4  13     2720.86     2761.16     94.27 o
  -5   4  13     5926.64     5775.00    156.53 o
  -4   4  13     1576.88     1552.12     65.62 o
  -3   4  13     1066.07      994.48     55.89 o
  -2   4  13      942.15      908.73     73.28 o
  -1   4  13      551.70      592.25     54.19 o
   0   4  13     1924.41     1771.15     76.31 o
   1   4  13       65.33       39.63     30.08 o
   2   4  13       45.47      -10.36     27.60 o
   3   4  13       95.37       47.83     28.82 o
   4   4  13        0.32      -14.91     27.06 o
   5   4  13       11.28        2.38     28.95 o
   6   4  13        5.39       16.67     21.14 o
   7   4  13      226.77      171.98     43.54 o
   8   4  13      632.81      633.23     74.31 o
   9   4  13      794.55      904.96     82.01 o
  10   4  13      271.86      268.08     54.12 o
  11   4  13      157.93      216.15     53.36 o
 -15   5  13      296.69      331.29     55.92 o
 -14   5  13      606.08      637.93     64.61 o
 -13   5  13      970.78      934.74     68.03 o
 -12   5  13      812.84      802.13     50.53 o
 -11   5  13      734.97      703.04     51.03 o
 -10   5  13      789.09      712.88     68.02 o
  -9   5  13     1508.59     1279.71     64.46 o
  -8   5  13     2661.97     2455.70     89.12 o
  -7   5  13     3993.43     4108.19    123.62 o
  -6   5  13     4734.42     4667.18    134.88 o
  -5   5  13     5264.58     4885.07    151.08 o
  -4   5  13     8397.09     8312.75    211.62 o
  -3   5  13     5003.43     4892.20    137.33 o
  -2   5  13     4477.56     4314.00    123.84 o
  -1   5  13     2994.16     3202.36     99.95 o
   0   5  13     6326.67     5596.81    526.29 o
   1   5  13    11313.21    10831.39    228.29 o
   2   5  13    10692.38    10469.48    222.58 o
   3   5  13     7445.32     7510.97    167.93 o
   4   5  13     2588.60     2534.91     76.53 o
   5   5  13     2397.69     2412.27     93.39 o
   6   5  13     2995.83     2917.05    105.01 o
   7   5  13     3623.98     3908.15    159.56 o
   8   5  13     4034.43     4172.79    168.78 o
   9   5  13     3054.84     3231.55    148.64 o
  10   5  13     1354.71     1606.05    105.67 o
  11   5  13      800.93     1041.16     73.40 o
 -14   6  13      131.15      104.26     51.12 o
 -13   6  13      257.93      260.37     51.86 o
 -12   6  13      286.75      300.50     52.66 o
 -11   6  13      114.97      111.73     35.71 o
 -10   6  13       68.18       85.10     34.11 o
  -9   6  13       45.46       59.22     36.76 o
  -8   6  13      158.18      133.77     40.05 o
  -7   6  13      326.25      372.63     43.03 o
  -6   6  13      227.01      181.18     39.45 o
  -5   6  13      174.64      141.95     41.00 o
  -4   6  13      118.12      131.08     35.58 o
  -3   6  13        4.45       -3.25     32.62 o
  -2   6  13      169.92      130.12     33.97 o
  -1   6  13      498.08      459.40     40.90 o
   0   6  13      371.72      357.82     37.35 o
   1   6  13       32.71       47.14     35.56 o
   2   6  13        0.34      -37.57     36.03 o
   3   6  13       21.93       -5.69     27.59 o
   4   6  13       73.54       26.71     37.75 o
   5   6  13        2.63      -34.95     36.98 o
   6   6  13        8.16       16.58     39.81 o
   7   6  13       60.04      -18.45     66.40 o
   8   6  13      259.26      249.74     65.71 o
   9   6  13      221.72      235.31     66.00 o
  10   6  13        5.06      -71.53     96.72 o
 -14   7  13      279.48      187.00     67.58 o
 -13   7  13      855.32      670.94     67.06 o
 -12   7  13     1338.20     1382.15     81.65 o
 -11   7  13     1681.54     1627.77     85.65 o
 -10   7  13     1072.48     1013.21     54.96 o
  -9   7  13     1018.10     1159.09     88.99 o
  -8   7  13     2256.65     2040.53     91.58 o
  -7   7  13     4540.92     4311.26    132.62 o
  -6   7  13     8601.53     8762.38    297.71 o
  -5   7  13     7408.71     7015.10    187.88 o
  -4   7  13     5069.35     5317.92    151.13 o
  -3   7  13     6752.64     6557.77    222.81 o
  -2   7  13     5024.01     4920.45    121.80 o
  -1   7  13     7141.67     6945.50    159.17 o
   0   7  13     9359.15     9009.05    236.10 o
   1   7  13     9233.86     8723.57    344.31 o
   2   7  13    11450.82    10987.66    321.57 o
   3   7  13     4641.87     4372.93    282.33 o
   4   7  13     4109.48     4267.14    167.59 o
   5   7  13     4496.94     4363.29    136.06 o
   6   7  13     5376.99     5454.64    162.01 o
   7   7  13     4625.70     4728.36    148.10 o
   8   7  13     4254.48     4352.16    156.28 o
   9   7  13     3217.67     3419.16    155.17 o
  10   7  13     1742.05     1965.97    145.88 o
 -13   8  13     1148.06     1212.30    103.82 o
 -12   8  13      943.18     1112.95     78.96 o
 -11   8  13      407.14      397.12     58.31 o
 -10   8  13      167.09      192.97     51.19 o
  -9   8  13      978.86      942.27     56.98 o
  -8   8  13     2103.81     2131.58     76.29 o
  -7   8  13     1780.27     1818.56     78.24 o
  -6   8  13     1061.36     1120.86     63.59 o
  -5   8  13      290.93      314.19     43.41 o
  -4   8  13      122.30      141.78     34.36 o
  -3   8  13      522.90      555.51     42.22 o
  -2   8  13      630.83      647.61     49.15 o
  -1   8  13     1172.09     1123.17     51.67 o
   0   8  13      347.38      312.93     35.21 o
   1   8  13       56.69       48.26     50.81 o
   2   8  13       30.48      -32.55     51.14 o
   3   8  13      102.75       71.47     53.51 o
   4   8  13      230.04      215.37     60.84 o
   5   8  13        2.30      -45.95     54.11 o
   6   8  13        2.07      -51.14     79.91 o
   7   8  13       21.74      -15.72     42.80 o
   8   8  13       14.89      -10.43     44.07 o
   9   8  13       55.01       38.10     92.88 o
 -12   9  13       36.85        6.12     59.44 o
 -11   9  13        8.21       -0.72     53.74 o
 -10   9  13       57.24       20.09     49.32 o
  -9   9  13      154.56      157.79     52.12 o
  -8   9  13      319.89      412.83     44.84 o
  -7   9  13      519.16      549.87     46.56 o
  -6   9  13      277.41      271.12     35.91 o
  -5   9  13      246.45      225.41     34.50 o
  -4   9  13      662.14      638.93     47.48 o
  -3   9  13      884.72      970.10     68.97 o
  -2   9  13      797.62      781.19     53.27 o
  -1   9  13      680.50      687.06     50.23 o
   0   9  13      567.64      571.59     49.89 o
   1   9  13     1121.02     1029.32     80.71 o
   2   9  13     1382.25     1348.29     89.07 o
   3   9  13     1111.68     1025.75     83.78 o
   4   9  13      227.26      197.16     61.39 o
   5   9  13      393.22      362.41     68.27 o
   6   9  13      404.36      411.07     92.58 o
   7   9  13      209.87      239.02     71.01 o
   8   9  13      345.18      436.47     79.30 o
 -11  10  13     1144.08     1284.04    109.28 o
 -10  10  13     1287.11     1350.02     66.79 o
  -9  10  13     1152.13     1274.54     70.36 o
  -8  10  13     1508.15     1635.56     93.34 o
  -7  10  13     1542.13     1605.49     62.47 o
  -6  10  13     1076.58     1026.81     52.54 o
  -5  10  13     1774.09     1781.44     64.87 o
  -4  10  13     1559.81     1473.96     57.76 o
  -3  10  13      983.87     1024.36     48.84 o
  -2  10  13      806.06      873.88     45.61 o
  -1  10  13      594.59      575.22     53.53 o
   0  10  13      338.80      334.28     61.67 o
   1  10  13       73.14       99.75     51.82 o
   2  10  13       64.28       22.64    103.74 o
   3  10  13      157.48      257.70     63.43 o
   4  10  13       62.09      -24.60     57.26 o
   5  10  13        0.35       18.22     55.81 o
   6  10  13      136.98      189.62     66.01 o
   7  10  13       40.23      124.30     67.49 o
 -10  11  13      368.96      345.65     63.44 o
  -9  11  13      861.15      795.16     73.96 o
  -8  11  13      690.04      663.04     81.89 o
  -7  11  13      327.39      319.27     49.36 o
  -6  11  13      449.09      489.54     43.12 o
  -5  11  13      640.09      639.88     45.45 o
  -4  11  13      984.82      991.88     50.90 o
  -3  11  13     1741.58     1759.80     62.86 o
  -2  11  13     2248.04     2169.08     91.34 o
  -1  11  13     1793.30     1929.29     84.68 o
   0  11  13     1299.81     1305.00     91.13 o
   1  11  13      687.87      519.03     69.48 o
   2  11  13      569.67      560.54     72.27 o
   3  11  13     1059.35     1061.89     90.15 o
   4  11  13     1714.04     1974.50    116.61 o
   5  11  13     1548.54     1422.58    102.53 o
   6  11  13     1312.07     1365.67    103.10 o
  -9  12  13      123.92      121.09     58.60 o
  -8  12  13      115.10      241.00     61.96 o
  -7  12  13      137.32      153.11     58.44 o
  -6  12  13      218.36      186.81     58.10 o
  -5  12  13      281.45      262.73     45.89 o
  -4  12  13      290.39      248.38     46.27 o
  -3  12  13       70.46      102.23     47.38 o
  -2  12  13       39.17       84.42     43.67 o
  -1  12  13       10.90       32.72     55.15 o
   0  12  13       11.10      -33.19     49.29 o
   1  12  13        7.18      -40.52     50.51 o
   2  12  13       56.89      128.78     57.75 o
   3  12  13        0.35       12.57     56.50 o
   4  12  13      116.39      153.47     64.32 o
   5  12  13      178.37       93.87     69.06 o
  -6  13  13      378.89      379.02     81.36 o
  -5  13  13      744.31      804.68     74.93 o
  -4  13  13     1914.66     2143.35     96.39 o
  -3  13  13     3723.92     3674.79    128.66 o
  -2  13  13     4381.48     4690.04    150.76 o
  -1  13  13     3034.04     3322.82    212.00 o
   0  13  13     1464.97     1543.28    103.89 o
   1  13  13     1144.66     1033.81     87.38 o
   2  13  13     1648.64     1649.53    105.85 o
   3  13  13     3010.65     3635.54    179.50 o
 -15   0  14      390.08      407.55     67.18 o
 -14   0  14      528.76      547.18     97.10 o
 -13   0  14      473.86      458.67     85.64 o
 -12   0  14      877.25      875.27    104.94 o
 -11   0  14      173.80      235.22     72.37 o
 -10   0  14      446.95      443.14     79.46 o
  -9   0  14      269.11      171.44     72.37 o
  -8   0  14       12.27       35.28     59.11 o
  -7   0  14      336.31      317.09     69.66 o
  -6   0  14       54.75       -5.28     53.83 o
  -5   0  14       25.69       69.06     58.20 o
  -4   0  14      250.80      233.10     65.89 o
  -3   0  14     1423.76     1323.08    105.24 o
  -2   0  14      931.97     1103.25     98.46 o
  -1   0  14      202.24      180.93     63.18 o
   0   0  14      321.87      320.56     67.85 o
   1   0  14      562.09      541.75     75.39 o
   2   0  14     3540.64     3085.09    175.66 o
   3   0  14     4626.11     4661.63    227.53 o
   4   0  14     5555.72     6093.73    281.20 o
   5   0  14     4420.02     4151.09    211.09 o
   6   0  14     2128.32     1995.37     99.97 o
   7   0  14     1460.85     1418.48     83.53 o
   8   0  14     1296.51     1246.19    113.91 o
   9   0  14     2023.64     1895.44    155.60 o
  10   0  14     3387.23     3374.43    214.56 o
  11   0  14     2871.07     2673.31    196.16 o
 -15   1  14      317.36      316.93     50.97 o
 -14   1  14      404.90      432.22     65.08 o
 -13   1  14      216.90      170.85     68.60 o
 -12   1  14      400.07      442.07     59.53 o
 -11   1  14     1466.92     1564.79    116.48 o
 -10   1  14      955.17      962.77    124.62 o
  -9   1  14     3027.38     2980.81    126.81 o
  -8   1  14     2120.37     2143.96    101.00 o
  -7   1  14     1617.40     1562.23     81.54 o
  -6   1  14     1457.13     1369.35     76.38 o
  -5   1  14     1474.84     1466.14     77.97 o
  -4   1  14     2383.42     2422.52    104.52 o
  -3   1  14     4317.03     4403.04    154.90 o
  -2   1  14     3671.29     3598.58    134.39 o
  -1   1  14     2027.22     2160.11     98.15 o
   0   1  14     2171.93     2029.20    101.25 o
   1   1  14     2562.56     2603.87    109.07 o
   2   1  14     2883.44     2650.34    109.78 o
   3   1  14     2226.75     2072.32     97.81 o
   4   1  14     2286.49     2360.54    110.87 o
   5   1  14      720.77      693.40     47.62 o
   6   1  14      555.34      532.67     48.76 o
   7   1  14      686.90      638.63     74.56 o
   8   1  14      630.04      547.10     54.36 o
   9   1  14      552.20      527.39     54.99 o
  10   1  14      344.97      434.48     72.50 o
  11   1  14       72.30       52.62     87.38 o
 -15   2  14      252.89      335.66     51.13 o
 -14   2  14      342.34      382.25     50.16 o
 -13   2  14      503.67      497.27     63.91 o
 -12   2  14       14.32      -33.77     41.37 o
 -11   2  14       14.64      122.44     47.11 o
 -10   2  14        4.22      -25.27     53.30 o
  -9   2  14      202.10      198.34     47.82 o
  -8   2  14     1258.73     1139.52     72.89 o
  -7   2  14      414.97      379.34     63.40 o
  -6   2  14        0.49       13.80     41.08 o
  -5   2  14      396.63      373.76     50.34 o
  -4   2  14      323.54      364.66     49.99 o
  -3   2  14      408.73      373.13     50.26 o
  -2   2  14       53.19       94.58     91.60 o
  -1   2  14       23.45      -26.45     39.77 o
   0   2  14       22.62      -67.40     44.93 o
   1   2  14      682.30      612.96     65.29 o
   2   2  14      641.29      565.83     55.02 o
   3   2  14      997.97     1043.86     68.31 o
   4   2  14     1621.79     1627.06     68.73 o
   5   2  14     1015.69      991.53     48.56 o
   6   2  14      680.48      624.10     50.70 o
   7   2  14      189.84      225.36     73.50 o
   8   2  14      123.17      160.62     64.83 o
   9   2  14      587.35      587.57     58.58 o
  10   2  14      999.36     1142.56     76.58 o
  11   2  14      838.32      898.90     90.09 o
 -15   3  14     1283.22     1310.97    100.37 o
 -14   3  14     1214.62     1169.44     70.07 o
 -13   3  14     1966.48     1831.88     72.39 o
 -12   3  14     3012.15     3114.94    109.35 o
 -11   3  14     3881.38     3654.95    118.60 o
 -10   3  14     4530.28     4731.91    141.40 o
  -9   3  14     5089.37     5277.83    150.41 o
  -8   3  14     9554.03     9404.14    238.63 o
  -7   3  14     9236.15     9190.33    233.31 o
  -6   3  14     9975.24     9790.08    297.93 o
  -5   3  14    10916.21    11130.09    332.16 o
  -4   3  14     5982.90     6411.73    207.69 o
  -3   3  14    11697.76    11630.55    344.48 o
  -2   3  14    15210.95    15032.07    433.13 o
  -1   3  14    11954.31    11938.36    352.41 o
   0   3  14    11805.02    12026.59    354.48 o
   1   3  14     9128.97     8992.00    273.64 o
   2   3  14     7517.01     7418.45    189.99 o
   3   3  14     8480.75     8622.13    188.91 o
   4   3  14     6919.99     7217.60    163.68 o
   5   3  14     4512.55     4438.20    130.25 o
   6   3  14     2989.86     2939.99    109.02 o
   7   3  14     2339.05     2298.02    114.08 o
   8   3  14     2450.17     2367.61    120.88 o
   9   3  14     2155.82     2315.33    216.11 o
  10   3  14     1310.07     1445.80     81.07 o
  11   3  14      484.20      593.11     62.73 o
 -14   4  14       58.05       79.35     37.40 o
 -13   4  14       19.87       49.93     34.54 o
 -12   4  14      341.46      374.56     47.35 o
 -11   4  14      882.58      907.66     59.95 o
 -10   4  14      404.52      425.97     46.64 o
  -9   4  14        0.94       34.38     35.93 o
  -8   4  14      324.82      279.21     42.64 o
  -7   4  14      520.30      429.90     45.06 o
  -6   4  14       37.59        1.18     33.83 o
  -5   4  14      522.01      502.10     50.07 o
  -4   4  14      110.80      103.05     34.15 o
  -3   4  14      130.79       76.30     41.36 o
  -2   4  14       30.58       32.18     43.10 o
  -1   4  14      133.13       69.59     41.03 o
   0   4  14      283.95      307.92     49.20 o
   1   4  14      201.71      231.03     72.51 o
   2   4  14      366.94      306.56     35.40 o
   3   4  14        8.04       39.12     29.50 o
   4   4  14       14.07        9.48     30.52 o
   5   4  14      115.21      105.58     58.82 o
   6   4  14      380.11      450.42     64.12 o
   7   4  14      498.99      358.56     62.69 o
   8   4  14      487.08      469.08     71.43 o
   9   4  14      118.09      155.58     61.45 o
  10   4  14       67.99       11.68     49.53 o
 -14   5  14      517.16      598.46     62.41 o
 -13   5  14     1270.60     1250.41     61.55 o
 -12   5  14     1574.92     1590.27     67.09 o
 -11   5  14     1020.84     1070.81     84.47 o
 -10   5  14      817.33      830.47     57.74 o
  -9   5  14      823.00      755.50     57.35 o
  -8   5  14     2468.52     2563.81     95.66 o
  -7   5  14     4388.28     4110.09    125.48 o
  -6   5  14     6084.38     6423.96    175.13 o
  -5   5  14     4634.64     4580.70    134.41 o
  -4   5  14     2482.30     2473.11    112.01 o
  -3   5  14     1605.51     1674.65     70.56 o
  -2   5  14     3798.23     3928.56    144.67 o
  -1   5  14     5334.81     5501.08    304.95 o
   0   5  14     3971.82     3646.22    135.29 o
   1   5  14     3249.39     3046.79    101.92 o
   2   5  14     2458.60     2399.52     86.09 o
   3   5  14     1804.77     1759.69     63.06 o
   4   5  14     1136.75     1197.70     64.26 o
   5   5  14     1834.12     1880.98    101.89 o
   6   5  14     1407.02     1252.13     69.13 o
   7   5  14      928.78     1009.22     93.78 o
   8   5  14      483.46      554.49     74.91 o
   9   5  14      383.22      336.26     68.91 o
  10   5  14      275.20      326.53     56.57 o
 -14   6  14      126.52      162.79     51.75 o
 -13   6  14      141.25      257.47     53.22 o
 -12   6  14      311.77      399.80     44.11 o
 -11   6  14      264.62      395.95     43.68 o
 -10   6  14      383.96      481.88     51.01 o
  -9   6  14      386.06      392.12     47.08 o
  -8   6  14       75.67       91.05     39.63 o
  -7   6  14       59.44       51.89     38.19 o
  -6   6  14      130.07       89.82     39.00 o
  -5   6  14       10.94      -25.43     35.12 o
  -4   6  14        7.20      -13.30     38.85 o
  -3   6  14      270.23      272.39     45.23 o
  -2   6  14      131.57      129.45     35.22 o
  -1   6  14      597.61      591.97     45.10 o
   0   6  14      852.52      885.81     55.11 o
   1   6  14     3976.15     3563.83    149.69 o
   2   6  14     3490.52     3340.26    109.41 o
   3   6  14      536.24      549.07     66.53 o
   4   6  14      230.66      198.22     46.40 o
   5   6  14      877.71      923.54     61.03 o
   6   6  14     2154.67     2079.84    102.42 o
   7   6  14     2868.76     3002.64    112.79 o
   8   6  14     2507.40     2632.27    191.87 o
   9   6  14     1254.41     1390.41    118.89 o
 -13   7  14      142.67      160.70     72.38 o
 -12   7  14       91.56       72.57     46.68 o
 -11   7  14       80.14       98.50     36.65 o
 -10   7  14       42.09       55.78     35.74 o
  -9   7  14      220.63      226.69     38.92 o
  -8   7  14      687.01      606.59     52.80 o
  -7   7  14      273.16      245.29     61.95 o
  -6   7  14      276.53      268.93     44.53 o
  -5   7  14      214.08      203.69     42.01 o
  -4   7  14      134.40      164.09     39.18 o
  -3   7  14      417.54      339.98     42.16 o
  -2   7  14      754.80      692.92     73.56 o
  -1   7  14      439.76      418.02     52.80 o
   0   7  14      408.55      356.23     36.10 o
   1   7  14      432.57      476.59     46.98 o
   2   7  14       20.61       46.52     52.25 o
   3   7  14      233.54      268.48     59.96 o
   4   7  14      135.54      148.52     63.03 o
   5   7  14      185.63      154.10     59.09 o
   6   7  14      403.20      442.80     52.60 o
   7   7  14      244.81      222.13     56.96 o
   8   7  14      135.95      101.19     60.19 o
   9   7  14       38.86      -11.95     59.12 o
 -12   8  14      277.52      307.32     58.27 o
 -11   8  14      302.44      294.69     82.51 o
 -10   8  14      444.44      489.72     59.86 o
  -9   8  14      206.03      170.21     37.83 o
  -8   8  14        1.81       11.48     34.32 o
  -7   8  14        9.45      -36.21     37.04 o
  -6   8  14       19.12       -0.35     37.57 o
  -5   8  14       19.58       12.30     40.11 o
  -4   8  14       30.90       37.54     38.31 o
  -3   8  14       38.79       13.06     32.33 o
  -2   8  14      148.38      127.67     34.92 o
  -1   8  14      224.00      261.17     36.15 o
   0   8  14      727.15      639.84     42.89 o
   1   8  14     1181.75     1169.12     84.01 o
   2   8  14      967.55      810.28     73.57 o
   3   8  14      283.81      183.15     59.05 o
   4   8  14      134.99      116.19     58.84 o
   5   8  14      970.72     1024.62     86.38 o
   6   8  14     1211.61     1312.10     95.92 o
   7   8  14     1647.19     1724.67    128.01 o
   8   8  14     1114.04     1167.24    106.00 o
 -11   9  14     1354.22     1456.37     88.65 o
 -10   9  14     1412.09     1349.63     84.72 o
  -9   9  14     2262.98     2300.74    102.92 o
  -8   9  14     3677.94     3755.72    111.40 o
  -7   9  14     4146.45     4096.69    115.02 o
  -6   9  14     4519.09     4524.94    109.36 o
  -5   9  14     4503.10     4516.19    149.08 o
  -4   9  14     4232.75     4179.69    115.44 o
  -3   9  14     4147.96     3996.61    111.12 o
  -2   9  14     4715.37     4710.31    123.10 o
  -1   9  14     5366.38     5551.34    137.60 o
   0   9  14     4979.85     5195.07    192.33 o
   1   9  14     3899.44     3914.29    160.53 o
   2   9  14     3722.14     3326.71    144.92 o
   3   9  14     2058.84     2101.91    185.99 o
   4   9  14     2163.08     2307.46    120.73 o
   5   9  14     2779.53     2860.30    141.87 o
   6   9  14     2375.90     2574.98    135.37 o
   7   9  14     1740.80     1876.82    119.70 o
 -10  10  14       57.21       41.51     44.98 o
  -9  10  14        8.77      -17.13     42.99 o
  -8  10  14      291.48      251.68     46.97 o
  -7  10  14      322.55      381.19     42.05 o
  -6  10  14        2.29      -47.92     32.32 o
  -5  10  14      102.96       85.82     33.96 o
  -4  10  14       74.33      100.82     33.95 o
  -3  10  14      112.40      104.64     32.69 o
  -2  10  14        0.66      -24.53     34.76 o
  -1  10  14      141.45      167.93     43.54 o
   0  10  14      143.62      206.99     59.70 o
   1  10  14        0.78       11.97     50.53 o
   2  10  14       81.90       58.76     63.18 o
   3  10  14       67.59      113.92     70.49 o
   4  10  14       30.39       59.50     59.90 o
   5  10  14        4.61      -58.81     53.58 o
   6  10  14       46.76       81.28     64.55 o
  -9  11  14     1634.68     1807.45     76.03 o
  -8  11  14     1824.20     2018.14    152.31 o
  -7  11  14     1700.95     1796.44     80.34 o
  -6  11  14     1208.04     1254.69     58.25 o
  -5  11  14     1640.83     1627.62     63.15 o
  -4  11  14     2583.12     2847.78     84.40 o
  -3  11  14     3052.54     3084.76     86.49 o
  -2  11  14     2813.48     2859.24    194.72 o
  -1  11  14     2058.58     2016.29    132.16 o
   0  11  14     1678.04     1846.66    103.77 o
   1  11  14     1989.77     1990.57    110.45 o
   2  11  14     2419.95     2467.12    172.94 o
   3  11  14     2010.68     1957.16    175.05 o
   4  11  14     1213.20     1204.93     95.29 o
   5  11  14     1081.06     1208.82     98.23 o
  -7  12  14       81.80       54.78     54.76 o
  -6  12  14        2.07       10.84     43.48 o
  -5  12  14        7.16       -3.30     34.46 o
  -4  12  14       33.14       19.76     45.21 o
  -3  12  14      166.58      167.96     49.18 o
  -2  12  14      231.27      224.70     48.41 o
  -1  12  14       71.44      -28.93    137.06 o
   0  12  14       27.39      -24.41    113.16 o
   1  12  14      115.51       88.55     58.47 o
   2  12  14      216.29      196.81     66.71 o
   3  12  14      490.47      521.92     77.54 o
  -4  13  14        1.88       64.29     46.52 o
  -3  13  14        9.29        8.72     44.36 o
  -2  13  14        1.53       32.72     57.96 o
  -1  13  14       14.44      -58.90     83.76 o
   0  13  14       17.71       71.64     57.60 o
 -14   1  15     1215.29     1400.15     90.56 o
 -13   1  15     1040.61     1067.73    134.27 o
 -12   1  15     1703.42     1877.86     99.44 o
 -11   1  15     3505.76     3464.78    140.07 o
 -10   1  15     5169.57     5379.91    187.91 o
  -9   1  15     3626.09     3832.45    146.49 o
  -8   1  15     3656.32     3669.19    141.41 o
  -7   1  15     4506.97     4661.59    165.50 o
  -6   1  15     4292.77     4266.27    155.10 o
  -5   1  15     3863.08     3976.96    146.48 o
  -4   1  15     4056.78     4196.70    152.14 o
  -3   1  15     4938.90     4887.44    169.89 o
  -2   1  15     6946.94     6862.19    220.69 o
  -1   1  15     3077.11     3223.49    184.03 o
   0   1  15     1846.84     1815.93     91.84 o
   1   1  15     2289.80     2155.59    107.96 o
   2   1  15     1663.10     1619.79     84.95 o
   3   1  15      812.10      718.03     61.19 o
   4   1  15      863.04      803.72     53.44 o
   5   1  15      928.17      889.89     67.10 o
   6   1  15      729.46      763.37     55.19 o
   7   1  15      637.50      646.94     46.08 o
   8   1  15      112.46       54.01     43.94 o
   9   1  15       33.67        8.08     43.44 o
  10   1  15      100.28      155.95    133.36 o
 -14   2  15       69.19       11.06     43.58 o
 -13   2  15        3.84      -11.34     49.74 o
 -12   2  15        6.48      -96.44    108.18 o
 -11   2  15      395.31      410.76     58.72 o
 -10   2  15      446.62      371.62     61.74 o
  -9   2  15      721.37      539.25     59.82 o
  -8   2  15     2745.82     2488.25    167.82 o
  -7   2  15     1195.00     1194.08     77.00 o
  -6   2  15      480.07      440.94    111.12 o
  -5   2  15      756.52      762.81     62.64 o
  -4   2  15     3124.27     2852.46    117.80 o
  -3   2  15     8471.97     8534.37    264.94 o
  -2   2  15     6248.68     6292.16    206.67 o
  -1   2  15     2699.98     2798.16    116.40 o
   0   2  15     2289.48     2162.96    101.91 o
   1   2  15     4239.03     3936.39    144.49 o
   2   2  15     4008.39     4034.54    148.40 o
   3   2  15     4077.80     4239.39    153.46 o
   4   2  15     4617.41     4431.57    130.34 o
   5   2  15     4349.84     4437.93    114.11 o
   6   2  15     2778.51     2770.27     97.92 o
   7   2  15     2973.13     3239.89    141.10 o
   8   2  15     2322.02     2328.69     96.85 o
   9   2  15     2047.68     2167.92     95.78 o
  10   2  15     1838.98     1936.75     94.85 o
 -14   3  15       88.15       60.64     42.93 o
 -13   3  15       52.90       43.83     51.14 o
 -12   3  15        8.56      -57.57     47.42 o
 -11   3  15       46.36        7.88     56.92 o
 -10   3  15       13.91       40.21     46.16 o
  -9   3  15       99.78      101.20     46.01 o
  -8   3  15      918.83      879.40     67.86 o
  -7   3  15     1038.31     1060.71     72.50 o
  -6   3  15        2.57      -13.98     53.98 o
  -5   3  15      250.41      228.74     50.62 o
  -4   3  15      484.69      461.55     54.74 o
  -3   3  15      206.44      158.29     46.08 o
  -2   3  15     1409.34     1286.10     75.68 o
  -1   3  15     1445.72     1351.94     78.50 o
   0   3  15      174.14      153.85     46.11 o
   1   3  15       80.55       76.93     45.08 o
   2   3  15      162.76      170.46     37.35 o
   3   3  15       80.34       29.00     31.96 o
   4   3  15        1.39      -20.45     31.14 o
   5   3  15      162.82      219.02     41.31 o
   6   3  15      217.26      203.19     57.30 o
   7   3  15       90.03       52.85     80.89 o
   8   3  15        2.27      -61.13     51.48 o
   9   3  15      204.33      163.75     53.32 o
  10   3  15       59.68       83.56     48.84 o
 -14   4  15       25.32       49.72     40.33 o
 -13   4  15       57.70       42.44     37.44 o
 -12   4  15      299.99      298.74     47.65 o
 -11   4  15      510.26      507.45     57.63 o
 -10   4  15      165.44      163.04     41.26 o
  -9   4  15       43.47       57.53     38.43 o
  -8   4  15      680.34      644.92     52.02 o
  -7   4  15     1970.14     1886.01     78.83 o
  -6   4  15     1462.58     1331.02     65.70 o
  -5   4  15     1683.70     1882.68     94.03 o
  -4   4  15     2111.22     2039.51     99.36 o
  -3   4  15     3553.30     3581.13    148.37 o
  -2   4  15     4227.80     4005.75    146.67 o
  -1   4  15     2923.53     2759.49    114.74 o
   0   4  15     5337.49     5082.29    174.39 o
   1   4  15     6392.99     6341.38    259.94 o
   2   4  15     5400.33     5328.58    129.54 o
   3   4  15     3661.16     3510.34     96.18 o
   4   4  15     3409.22     3253.01     92.80 o
   5   4  15     3446.64     3505.93    119.80 o
   6   4  15     4193.30     4510.72    172.98 o
   7   4  15     3555.87     3963.09    163.33 o
   8   4  15     2656.54     3075.26    141.73 o
   9   4  15     2089.81     2253.92    120.97 o
 -13   5  15     1596.20     1698.02     71.84 o
 -12   5  15     2099.52     2229.33     80.60 o
 -11   5  15     1841.43     1887.88    121.50 o
 -10   5  15     1454.24     1518.46     74.50 o
  -9   5  15      877.86      855.48     57.63 o
  -8   5  15     1368.16     1510.86     92.10 o
  -7   5  15     2101.17     2145.38     86.78 o
  -6   5  15     3661.00     3727.40    118.69 o
  -5   5  15     5258.94     5198.11    149.53 o
  -4   5  15     3176.14     3104.29    105.11 o
  -3   5  15     2915.47     2982.62    122.96 o
  -2   5  15     1599.95     1650.37     85.28 o
  -1   5  15      717.79      678.82     60.78 o
   0   5  15     1625.69     1491.05     80.95 o
   1   5  15     1876.32     1810.36     75.93 o
   2   5  15     1772.51     1816.72     80.81 o
   3   5  15     1735.82     1627.79     73.66 o
   4   5  15      948.47      849.09     58.15 o
   5   5  15      260.43      272.17     46.47 o
   6   5  15       86.94      144.75     45.50 o
   7   5  15       35.25       21.24     56.01 o
   8   5  15      124.77      185.38     65.55 o
   9   5  15      176.62      149.11     80.37 o
 -13   6  15       21.86       10.41     48.24 o
 -12   6  15       18.76       53.99     34.42 o
 -11   6  15        0.39       -1.32     33.78 o
 -10   6  15        1.47        7.08     39.32 o
  -9   6  15       22.42      -15.17     35.76 o
  -8   6  15       84.49       94.42     41.26 o
  -7   6  15      114.35      138.65     55.88 o
  -6   6  15      125.09      141.46     41.70 o
  -5   6  15       45.47       34.87     37.14 o
  -4   6  15      421.76      389.98     45.29 o
  -3   6  15      563.88      551.56     47.85 o
  -2   6  15        8.40       -3.01     45.99 o
  -1   6  15      100.25      133.07     46.87 o
   0   6  15      590.86      627.73     50.65 o
   1   6  15      785.44      731.96     53.31 o
   2   6  15      923.25      895.52     57.10 o
   3   6  15      172.59      108.47     55.76 o
   4   6  15       46.69       -2.53     52.88 o
   5   6  15      130.90       95.61     58.70 o
   6   6  15      369.74      378.22     51.11 o
   7   6  15      388.55      387.19     89.34 o
   8   6  15      168.12       95.05     61.57 o
   9   6  15       59.49       36.88     62.20 o
 -12   7  15     2324.39     2548.05    109.54 o
 -11   7  15     2223.59     2326.65     84.64 o
 -10   7  15     1970.53     2015.80    103.89 o
  -9   7  15     1728.56     1666.25     78.71 o
  -8   7  15     1535.37     1542.74     95.63 o
  -7   7  15     3865.24     3975.56    128.34 o
  -6   7  15     5546.57     5734.69    164.91 o
  -5   7  15     5097.99     5076.73    149.39 o
  -4   7  15     3516.96     3486.75    113.49 o
  -3   7  15     2631.79     2701.38     95.81 o
  -2   7  15     2122.00     2046.24     72.61 o
  -1   7  15     2253.50     2244.36     75.86 o
   0   7  15     2681.75     2619.28     96.83 o
   1   7  15     2624.40     2749.32     99.01 o
   2   7  15     1136.67     1093.82     83.81 o
   3   7  15      979.88      991.64     83.70 o
   4   7  15      842.76      920.18     81.80 o
   5   7  15      481.81      477.18     71.81 o
   6   7  15      213.71      246.52     64.82 o
   7   7  15       33.16      -38.22     55.95 o
   8   7  15       16.05      -10.01     57.37 o
 -12   8  15       72.45       69.29     70.63 o
 -11   8  15      297.02      236.26     55.69 o
 -10   8  15      144.45       94.50     38.93 o
  -9   8  15       46.04      -11.91     35.09 o
  -8   8  15       94.24       83.32     38.49 o
  -7   8  15      185.19      133.83     63.00 o
  -6   8  15      737.89      647.69     54.51 o
  -5   8  15     1044.89     1072.31    101.58 o
  -4   8  15      786.17      741.59     55.70 o
  -3   8  15      705.08      636.06     69.36 o
  -2   8  15      927.62      913.19     51.69 o
  -1   8  15     1120.15     1117.44     53.27 o
   0   8  15     1615.24     1552.36     73.54 o
   1   8  15     2106.85     1997.62    108.36 o
   2   8  15     2063.78     1953.98    109.64 o
   3   8  15      998.35     1006.48     83.73 o
   4   8  15     1048.36     1145.21     91.45 o
   5   8  15     1140.47     1168.77     92.43 o
   6   8  15     1342.99     1437.15    102.36 o
   7   8  15     1094.35     1342.84    100.88 o
 -11   9  15      385.86      573.40     69.61 o
 -10   9  15      530.11      583.65     65.94 o
  -9   9  15      131.17      150.11     41.59 o
  -8   9  15       12.29      -11.06     35.90 o
  -7   9  15      120.38       81.93     36.52 o
  -6   9  15      587.57      627.71     51.11 o
  -5   9  15      581.27      569.90     48.56 o
  -4   9  15      587.93      583.19     60.83 o
  -3   9  15      466.44      470.71     45.35 o
  -2   9  15       17.19       38.80     35.91 o
  -1   9  15      145.15      149.97     34.31 o
   0   9  15        7.75      -48.13     51.57 o
   1   9  15      218.83      190.26     60.31 o
   2   9  15      703.37      646.97     91.90 o
   3   9  15      272.32      116.40     58.65 o
   4   9  15        3.15       13.23     53.47 o
   5   9  15       17.83        2.09     61.24 o
   6   9  15       72.54      -51.57     60.01 o
  -9  10  15      219.96      192.64     50.39 o
  -8  10  15      489.97      510.94     49.88 o
  -7  10  15      845.20      829.68     87.46 o
  -6  10  15      697.63      754.43     48.32 o
  -5  10  15      671.95      646.61     61.77 o
  -4  10  15     1445.52     1363.71     89.21 o
  -3  10  15     2645.66     2703.95     97.52 o
  -2  10  15     2195.98     2028.33     88.37 o
  -1  10  15     1837.83     1764.34    102.81 o
   0  10  15     1843.35     1803.44    106.16 o
   1  10  15     1823.35     1881.51    187.95 o
   2  10  15     2091.59     2183.69    117.96 o
   3  10  15     2614.62     2893.19    141.90 o
   4  10  15     2567.88     2559.71    131.33 o
   5  10  15     2343.97     2396.33    209.81 o
  -8  11  15     1066.43     1194.37     72.57 o
  -7  11  15      821.73      950.18     65.34 o
  -6  11  15      287.69      337.02     42.27 o
  -5  11  15      208.75      245.60     39.05 o
  -4  11  15      263.08      227.69     36.89 o
  -3  11  15      475.43      514.41     67.73 o
  -2  11  15      894.40      890.67     64.81 o
  -1  11  15     1129.95     1046.33     83.81 o
   0  11  15      624.08      805.39     89.11 o
   1  11  15      244.07      343.11     66.80 o
   2  11  15       44.04      -31.93    112.41 o
   3  11  15       69.10       11.36     62.80 o
   4  11  15      168.52      211.00     69.43 o
  -6  12  15       29.23       -3.55     44.85 o
  -5  12  15       56.80       87.72     36.76 o
  -4  12  15      363.77      296.64     80.70 o
  -3  12  15      644.09      650.62     62.26 o
  -2  12  15      452.61      578.30     73.99 o
  -1  12  15      353.51      345.98    137.96 o
   0  12  15      319.84      365.37    139.40 o
   1  12  15      200.61      231.28     66.34 o
 -14   0  16      333.28      261.15     83.38 o
 -13   0  16      257.60      276.23     83.23 o
 -12   0  16      723.99      571.60     91.22 o
 -11   0  16     2483.61     2475.19    166.91 o
 -10   0  16     3192.19     3331.46    193.60 o
  -9   0  16     3086.08     3108.01    185.31 o
  -8   0  16     3671.49     3792.24    207.32 o
  -7   0  16     4137.54     4068.32    216.37 o
  -6   0  16     3758.44     3830.84    205.06 o
  -5   0  16     5132.08     4912.98    245.62 o
  -4   0  16     7459.54     7731.04    349.96 o
  -3   0  16    11025.69    10556.03    452.19 o
  -2   0  16    11999.92    11886.51    502.40 o
  -1   0  16     7840.40     8003.04    357.80 o
   0   0  16     3685.89     4037.71    214.26 o
   1   0  16     4488.22     4679.12    234.01 o
   2   0  16     5569.25     5805.14    277.43 o
   3   0  16     7017.49     7120.23    323.87 o
   4   0  16     9499.77    10189.49    441.33 o
   5   0  16     6298.58     6336.94    296.73 o
   6   0  16     3253.17     3349.46    139.87 o
   7   0  16     1394.52     1507.22    115.80 o
   8   0  16     1065.69      995.12     76.17 o
   9   0  16     1955.62     2204.54    172.64 o
 -14   1  16       65.49       -0.57     50.59 o
 -13   1  16      118.19       94.50     53.28 o
 -12   1  16      433.97      440.09     72.75 o
 -11   1  16      264.70      288.54     55.38 o
 -10   1  16      414.51      430.58     59.62 o
  -9   1  16      508.06      527.48     62.26 o
  -8   1  16      126.72       93.62     58.35 o
  -7   1  16      286.35      314.90     52.08 o
  -6   1  16      419.67      448.87     56.66 o
  -5   1  16      455.47      452.58     57.14 o
  -4   1  16      345.55      348.11     53.87 o
  -3   1  16       47.48      -12.33     44.77 o
  -2   1  16       11.03       -9.53     44.70 o
  -1   1  16        5.74      -64.14     42.76 o
   0   1  16        4.43        3.42     47.16 o
   1   1  16      188.64      135.20     46.45 o
   2   1  16       64.39       36.03     44.67 o
   3   1  16       81.55       58.11     47.66 o
   4   1  16       99.82      109.06     39.18 o
   5   1  16      308.21      389.13     46.96 o
   6   1  16       54.39       42.32     48.84 o
   7   1  16        5.23      -49.09     32.72 o
   8   1  16       10.40      -52.24     42.64 o
   9   1  16       40.27      -14.78     63.55 o
 -14   2  16       45.44       -9.19     87.45 o
 -13   2  16      101.50       87.15     50.23 o
 -12   2  16      381.57      379.43     59.52 o
 -11   2  16      975.81     1014.89     75.89 o
 -10   2  16     1392.87     1273.40    116.93 o
  -9   2  16      942.98      962.72     72.72 o
  -8   2  16     1298.99     1214.69     87.23 o
  -7   2  16     1245.21     1306.24     79.96 o
  -6   2  16     1084.81      939.61     79.39 o
  -5   2  16     2400.51     2485.74    230.01 o
  -4   2  16     2046.61     2177.80    105.22 o
  -3   2  16     2398.96     2436.30    112.41 o
  -2   2  16     3635.65     3604.30    139.56 o
  -1   2  16     2990.68     3002.43    125.22 o
   0   2  16     3194.08     3289.25    178.45 o
   1   2  16     2024.22     1986.21     96.36 o
   2   2  16     1282.80     1325.58     78.29 o
   3   2  16     1459.56     1396.79     66.75 o
   4   2  16     2311.06     2455.17    157.71 o
   5   2  16     3378.19     3503.09    115.16 o
   6   2  16     2020.35     2060.21     98.84 o
   7   2  16      804.53      653.14     72.93 o
   8   2  16      126.10      173.59     50.47 o
   9   2  16      180.16      134.33     51.93 o
 -13   3  16      624.45      651.13     70.11 o
 -12   3  16     1185.13     1288.13     84.74 o
 -11   3  16     1211.15     1252.40     83.69 o
 -10   3  16     1340.92     1425.92     87.28 o
  -9   3  16     1425.71     1589.44     89.69 o
  -8   3  16      949.79     1061.59    108.26 o
  -7   3  16      964.83      978.18     71.96 o
  -6   3  16     1296.42     1206.26     77.65 o
  -5   3  16      885.70      886.93     70.26 o
  -4   3  16      357.55      352.26     54.53 o
  -3   3  16      234.61      282.39     51.22 o
  -2   3  16       75.27       71.19     46.50 o
  -1   3  16      171.50      232.37     49.74 o
   0   3  16      165.09      234.90     51.67 o
   1   3  16        0.33      -41.80     35.14 o
   2   3  16       62.05       57.42     36.24 o
   3   3  16       52.69      -14.72     32.80 o
   4   3  16      103.08       64.57     34.39 o
   5   3  16      434.80      392.08     45.44 o
   6   3  16      505.86      493.87     66.90 o
   7   3  16      242.94      312.58    102.98 o
   8   3  16      348.44      292.35     68.31 o
   9   3  16      382.59      489.94     60.64 o
 -13   4  16      310.91      252.36     50.39 o
 -12   4  16       85.28       86.95     51.48 o
 -11   4  16       38.28       97.48     51.51 o
 -10   4  16       66.00       48.49     46.86 o
  -9   4  16      162.12      184.70     52.83 o
  -8   4  16      548.89      439.78     58.97 o
  -7   4  16     1086.50     1209.15    122.36 o
  -6   4  16      665.85      615.35     64.28 o
  -5   4  16      802.07      674.61     63.97 o
  -4   4  16      912.98      877.29     69.78 o
  -3   4  16     1262.73     1225.86    157.64 o
  -2   4  16      577.60      640.40     59.93 o
  -1   4  16      128.29      139.00     48.99 o
   0   4  16      413.91      347.32     54.76 o
   1   4  16     1339.65     1302.61     78.84 o
   2   4  16     2109.41     2001.87     83.72 o
   3   4  16     1224.19     1151.06     53.38 o
   4   4  16      246.97      260.29     41.46 o
   5   4  16       83.05       70.08     43.08 o
   6   4  16      133.24      117.61     56.95 o
   7   4  16      428.64      528.30     78.71 o
   8   4  16      668.88      612.12     75.92 o
 -13   5  16      442.97      635.45     60.96 o
 -12   5  16      441.13      435.49     71.82 o
 -11   5  16      479.82      447.75     53.22 o
 -10   5  16      466.37      481.18     52.70 o
  -9   5  16      607.05      673.95     56.29 o
  -8   5  16      813.82      871.49     60.15 o
  -7   5  16      755.46      774.03     58.05 o
  -6   5  16      133.61       99.91     40.94 o
  -5   5  16       26.50       54.78     47.82 o
  -4   5  16      253.21      267.45     52.85 o
  -3   5  16      419.26      465.73     77.80 o
  -2   5  16      901.27      997.33     71.68 o
  -1   5  16      249.45      288.36     66.04 o
   0   5  16        5.27        2.78     44.27 o
   1   5  16      113.97      110.58     40.51 o
   2   5  16      131.77       78.25     40.48 o
   3   5  16        2.05      -43.38     37.87 o
   4   5  16        3.10      -44.67     54.75 o
   5   5  16       72.34       29.78     41.89 o
   6   5  16      276.02      277.64     61.39 o
   7   5  16      275.93      257.33     63.74 o
   8   5  16      150.52      259.43     68.78 o
 -12   6  16     1498.03     1489.81     78.61 o
 -11   6  16      924.95      986.45     67.35 o
 -10   6  16      585.37      637.00     56.42 o
  -9   6  16      832.81      829.50     59.04 o
  -8   6  16     3556.80     3615.43    121.21 o
  -7   6  16     6309.55     6654.74    212.76 o
  -6   6  16     5631.12     5749.08    165.36 o
  -5   6  16     3867.71     4021.66    127.08 o
  -4   6  16     2985.29     3054.57    121.21 o
  -3   6  16     3007.60     2816.01    120.47 o
  -2   6  16     4144.88     4142.43    155.30 o
  -1   6  16     5708.35     5774.99    196.45 o
   0   6  16     7491.17     7559.71    202.16 o
   1   6  16     8104.74     8117.62    213.69 o
   2   6  16     5745.62     5704.14    205.89 o
   3   6  16     3936.42     4172.81    167.83 o
   4   6  16     2430.51     2433.99    123.77 o
   5   6  16     2356.26     2422.65    123.11 o
   6   6  16     3168.13     3413.57    152.18 o
   7   6  16     2750.94     2951.04    213.20 o
 -11   7  16       12.02        6.17     37.11 o
 -10   7  16       23.72       70.77     38.40 o
  -9   7  16      132.02      101.03     43.75 o
  -8   7  16      136.39      194.46     44.24 o
  -7   7  16      114.31       79.12     43.63 o
  -6   7  16      138.56      107.74     42.95 o
  -5   7  16       16.09       -3.32     43.43 o
  -4   7  16        2.72      -42.74     36.13 o
  -3   7  16       24.84       80.57     38.07 o
  -2   7  16       55.53       31.85     41.34 o
  -1   7  16      118.88       71.89     42.40 o
   0   7  16      250.32      235.54     53.91 o
   1   7  16       16.77      -19.51     53.11 o
   2   7  16       37.29       57.87     60.24 o
   3   7  16        4.55       60.57     57.09 o
   4   7  16       10.93       21.63     71.85 o
   5   7  16       51.92      -67.74     55.57 o
   6   7  16        2.69      -65.48     62.27 o
   7   7  16       21.72      -30.31     89.86 o
 -11   8  16      228.48      309.40     59.70 o
 -10   8  16      256.14      198.09     43.33 o
  -9   8  16      612.08      586.83     50.04 o
  -8   8  16     1521.74     1548.49     80.78 o
  -7   8  16     2647.99     2490.31     99.08 o
  -6   8  16     2201.49     2302.85     94.33 o
  -5   8  16     1224.55     1179.52     66.98 o
  -4   8  16     1290.49     1311.29     69.81 o
  -3   8  16     1697.99     1725.83    102.98 o
  -2   8  16     1830.62     1687.03     66.04 o
  -1   8  16     2256.32     2243.08     91.44 o
   0   8  16     2917.20     2942.68    135.64 o
   1   8  16     2712.12     2885.41    200.31 o
   2   8  16     3112.91     3213.17    145.24 o
   3   8  16     1849.13     2098.72    224.13 o
   4   8  16      772.53      787.48     84.80 o
   5   8  16      699.18      692.27     82.05 o
   6   8  16      965.00      986.64     92.11 o
 -10   9  16      754.61      789.86     71.67 o
  -9   9  16      819.50      865.77     57.73 o
  -8   9  16      563.55      730.87     52.77 o
  -7   9  16      390.05      446.37     47.21 o
  -6   9  16      162.39      152.61     40.95 o
  -5   9  16      143.13      172.87     41.72 o
  -4   9  16      362.19      418.66     45.34 o
  -3   9  16      361.07      352.67     42.86 o
  -2   9  16      284.52      310.26     40.37 o
  -1   9  16      112.95       41.88     62.80 o
   0   9  16       24.86      -58.78     60.76 o
   1   9  16        0.20      -36.03     53.92 o
   2   9  16       26.44      -24.23     53.40 o
   3   9  16       70.29       57.03     56.21 o
   4   9  16       12.86      -25.52     59.25 o
   5   9  16       73.45      178.58     67.75 o
  -8  10  16       47.98       92.05     37.02 o
  -7  10  16       41.59       25.31     35.10 o
  -6  10  16        8.14      -28.60     32.44 o
  -5  10  16        1.72       16.57     32.42 o
  -4  10  16        1.60       23.22     37.34 o
  -3  10  16       22.52       29.16     36.86 o
  -2  10  16      288.66      269.84     47.39 o
  -1  10  16      322.44      477.56     79.31 o
   0  10  16       99.74      114.30     58.21 o
   1  10  16        2.70      -31.08     57.47 o
   2  10  16       58.98       79.78    107.05 o
   3  10  16        2.65      110.39     79.01 o
  -6  11  16      237.87      218.45     40.35 o
  -5  11  16      344.43      325.98     42.22 o
  -4  11  16      200.58      238.29     39.18 o
  -3  11  16       23.44       -6.28     43.66 o
  -2  11  16        1.85       39.85     52.69 o
  -1  11  16       10.80      -74.51     49.68 o
   0  11  16       24.25       48.08     56.75 o
   1  11  16       12.23       17.87     56.68 o
 -13   1  17      102.30      162.96     54.82 o
 -12   1  17       17.95       64.47     48.98 o
 -11   1  17        5.87      -51.31     80.97 o
 -10   1  17        2.73      -31.16     46.64 o
  -9   1  17       27.29       67.55     48.66 o
  -8   1  17       12.91       -4.71     66.04 o
  -7   1  17       21.73        8.85    104.57 o
  -6   1  17       13.08        9.35     45.21 o
  -5   1  17      271.84      295.14     73.05 o
  -4   1  17      439.09      411.52    114.52 o
  -3   1  17     1093.72     1018.56    117.98 o
  -2   1  17     1455.98     1434.16     84.91 o
  -1   1  17      535.83      483.61     58.80 o
   0   1  17      251.55      217.58     53.38 o
   1   1  17      769.97      764.72     68.46 o
   2   1  17     1828.65     1790.49    105.85 o
   3   1  17     2749.04     2695.91    120.00 o
   4   1  17     3012.52     3018.71    127.82 o
   5   1  17     1775.50     1830.74     79.27 o
   6   1  17      597.71      665.59     55.66 o
   7   1  17      482.74      472.32     56.15 o
   8   1  17      866.63      909.44     66.67 o
 -13   2  17      525.99      574.90     77.95 o
 -12   2  17     1524.14     1636.19    132.08 o
 -11   2  17     1966.31     2016.30    105.68 o
 -10   2  17     2115.44     2234.36    110.23 o
  -9   2  17     2253.50     2083.95    105.52 o
  -8   2  17     2278.18     2378.74    113.08 o
  -7   2  17     2313.25     2264.00    109.73 o
  -6   2  17     2984.57     3042.24    128.90 o
  -5   2  17     4591.24     4458.41    164.77 o
  -4   2  17     5138.94     5015.91    177.73 o
  -3   2  17     4043.62     4272.09    253.23 o
  -2   2  17     3506.86     3574.02    140.72 o
  -1   2  17     2543.02     2663.50    118.30 o
   0   2  17     3163.91     3219.15    130.93 o
   1   2  17     4284.28     4043.07    151.67 o
   2   2  17     3251.86     3258.39    132.30 o
   3   2  17     1709.70     1742.81     65.45 o
   4   2  17     1096.18     1126.18     64.25 o
   5   2  17      875.76      851.64     64.23 o
   6   2  17      950.54      992.74     82.50 o
   7   2  17      999.64      967.57     82.55 o
   8   2  17      596.01      650.47     62.59 o
 -13   3  17        7.93       53.46     52.12 o
 -12   3  17       95.85      112.53     64.16 o
 -11   3  17      137.18       57.04     50.32 o
 -10   3  17       24.41      -56.49     46.17 o
  -9   3  17       19.42       43.24     51.04 o
  -8   3  17       79.32       18.61     57.52 o
  -7   3  17       82.45       92.35     49.59 o
  -6   3  17       10.54      -25.64     46.73 o
  -5   3  17      436.56      357.96     58.62 o
  -4   3  17      355.76      295.17    123.19 o
  -3   3  17       81.01      121.75     63.40 o
  -2   3  17        3.42      -10.23     45.52 o
  -1   3  17       17.56      -29.90     45.18 o
   0   3  17        2.47      -66.64     44.43 o
   1   3  17       24.43       -0.34     48.21 o
   2   3  17       52.26       41.05     48.63 o
   3   3  17      109.50       33.64     34.14 o
   4   3  17      137.11      101.45     36.00 o
   5   3  17       25.72       44.69     51.81 o
   6   3  17       26.04       42.70     53.93 o
   7   3  17       35.97       30.51     56.23 o
   8   3  17       22.22       35.17     57.30 o
 -12   4  17     1835.68     1899.96    104.97 o
 -11   4  17     2388.60     2427.05    166.84 o
 -10   4  17     2001.25     2133.89    110.66 o
  -9   4  17     1916.27     1891.05    103.06 o
  -8   4  17     3042.35     3014.47    257.46 o
  -7   4  17     4187.73     4257.51    161.78 o
  -6   4  17     4144.60     4239.49    159.77 o
  -5   4  17     4417.63     4663.76    170.74 o
  -4   4  17     4167.86     4366.48    162.25 o
  -3   4  17     3623.38     3747.16    145.28 o
  -2   4  17     3363.06     3486.42    153.04 o
  -1   4  17     3609.12     3724.20    145.03 o
   0   4  17     4267.41     4250.03    157.76 o
   1   4  17     3498.02     3481.64    137.66 o
   2   4  17     2041.78     2059.67    102.43 o
   3   4  17     1433.87     1369.08     69.78 o
   4   4  17     1574.07     1547.41     94.14 o
   5   4  17     1957.68     1997.84    137.59 o
   6   4  17     1609.63     1821.48    123.64 o
   7   4  17      656.14      683.59     77.18 o
 -12   5  17      114.73      142.41     64.01 o
 -11   5  17      153.16      132.87     55.65 o
 -10   5  17        2.20      -12.95     74.86 o
  -9   5  17        0.46      -22.57     48.84 o
  -8   5  17      132.19       23.18     48.69 o
  -7   5  17      171.57      158.72     53.37 o
  -6   5  17       43.01       27.72     49.16 o
  -5   5  17      103.14       31.99     50.51 o
  -4   5  17      111.22      152.98     51.59 o
  -3   5  17       66.85       47.55     47.00 o
  -2   5  17      291.37      257.02     53.32 o
  -1   5  17      721.47      756.34     66.08 o
   0   5  17     1203.66     1291.33    108.26 o
   1   5  17     1479.58     1527.43     73.60 o
   2   5  17      963.59      969.06     61.33 o
   3   5  17      253.87      251.77     61.28 o
   4   5  17      245.03      151.95     59.41 o
   5   5  17      745.05      749.76     78.20 o
   6   5  17     1224.63     1124.96    129.97 o
   7   5  17     1089.83     1241.21     94.00 o
 -11   6  17       39.45       78.90     46.06 o
 -10   6  17       53.46       59.98     44.05 o
  -9   6  17      104.11      145.35     45.84 o
  -8   6  17      144.74      193.12     45.14 o
  -7   6  17      365.93      481.88     50.90 o
  -6   6  17      118.77      140.83     43.98 o
  -5   6  17       83.94      113.22     51.72 o
  -4   6  17      267.63      266.75     56.24 o
  -3   6  17      374.94      350.64     57.05 o
  -2   6  17      248.35      292.14     54.69 o
  -1   6  17      110.45      180.93     50.43 o
   0   6  17       25.63       84.32     42.03 o
   1   6  17       32.73       67.52     41.52 o
   2   6  17      143.57       83.11     57.75 o
   3   6  17      182.31       83.99     59.22 o
   4   6  17       64.74      -25.40     55.43 o
   5   6  17       90.92       83.52     61.39 o
   6   6  17       43.75       30.91     88.21 o
 -10   7  17       63.83       44.06     42.57 o
  -9   7  17        6.35       45.64     42.87 o
  -8   7  17       64.92       55.77     42.14 o
  -7   7  17      217.30      137.18     44.67 o
  -6   7  17      139.14      107.59     44.34 o
  -5   7  17      104.16       15.72     40.56 o
  -4   7  17      114.40       65.87     41.01 o
  -3   7  17      104.00       90.57    101.10 o
  -2   7  17      456.86      406.44     58.77 o
  -1   7  17     1370.31     1335.12     70.75 o
   0   7  17     1747.23     1739.31    114.84 o
   1   7  17     1488.48     1543.61     98.73 o
   2   7  17      905.87      822.68     82.63 o
   3   7  17      311.69      226.67     66.66 o
   4   7  17      375.74      465.90     75.36 o
   5   7  17     1224.02     1322.47     99.73 o
  -9   8  17      675.57      685.82     66.49 o
  -8   8  17     1280.55     1313.15     75.02 o
  -7   8  17     1834.56     1841.37     85.18 o
  -6   8  17     1026.27      995.57     65.97 o
  -5   8  17      795.65      868.87     88.58 o
  -4   8  17      985.54      963.24     55.02 o
  -3   8  17     1178.54     1087.06     57.36 o
  -2   8  17     1253.19     1131.24     67.83 o
  -1   8  17     1303.51     1287.12     69.64 o
   0   8  17     1411.84     1550.30    188.32 o
   1   8  17     1032.99     1051.48     87.09 o
   2   8  17      452.92      471.64     71.85 o
   3   8  17      369.31      448.36     74.44 o
   4   8  17      725.20      750.37     84.85 o
  -8   9  17       70.92       30.62     38.71 o
  -7   9  17        9.54        9.70     42.60 o
  -6   9  17       21.71       -1.65     38.96 o
  -5   9  17       53.18       -7.62     38.16 o
  -4   9  17        6.31      -43.03     35.14 o
  -3   9  17      107.35       71.20     35.99 o
  -2   9  17      120.34      110.58     35.62 o
  -1   9  17      246.97      292.48     63.39 o
   0   9  17      334.51      407.23     70.36 o
   1   9  17      203.65      106.58     58.14 o
   2   9  17      111.90       99.15     61.31 o
   3   9  17       19.25      -75.35     55.19 o
  -6  10  17     1813.04     1853.20     68.39 o
  -5  10  17     1807.33     1885.56     74.45 o
  -4  10  17     2589.21     2721.30     93.09 o
  -3  10  17     2790.93     2879.08    109.94 o
  -2  10  17     2215.84     2203.10    118.74 o
  -1  10  17     2144.37     2181.37    119.86 o
   0  10  17     1542.31     1563.54    103.04 o
   1  10  17     1332.51     1204.74    131.48 o
 -12   0  18     1483.67     1562.52    138.42 o
 -11   0  18     2393.42     2936.12    191.19 o
 -10   0  18     2500.63     2639.99    174.00 o
  -9   0  18     2418.73     2397.54    165.56 o
  -8   0  18     1637.38     1862.12    140.07 o
  -7   0  18     1667.17     1526.64    126.81 o
  -6   0  18     1993.86     1996.46    147.01 o
  -5   0  18     2042.45     2194.44    160.13 o
  -4   0  18     1805.46     1820.81    137.21 o
  -3   0  18     1212.99     1390.63    122.28 o
  -2   0  18     2126.73     2137.14    151.83 o
  -1   0  18     2936.92     2900.38    177.77 o
   0   0  18     1439.47     1405.41    119.72 o
   1   0  18      477.60      431.53     83.98 o
   2   0  18       93.62      151.99     72.37 o
   3   0  18      120.36       68.76     69.51 o
   4   0  18      142.32      127.71     74.64 o
   5   0  18      235.93      182.29     75.39 o
   6   0  18       95.32      160.54     57.30 o
   7   0  18        1.83      -81.87     54.58 o
 -12   1  18        6.25       44.96     51.32 o
 -11   1  18      135.88       96.74     56.15 o
 -10   1  18      470.99      511.55     67.61 o
  -9   1  18      478.76      438.14     62.33 o
  -8   1  18      297.94      261.04     55.62 o
  -7   1  18      156.99      138.96     51.70 o
  -6   1  18      226.01      230.80     93.11 o
  -5   1  18      600.97      593.57     65.57 o
  -4   1  18      879.02      786.56     88.43 o
  -3   1  18      911.03      911.97     73.19 o
  -2   1  18      842.82      866.67     71.75 o
  -1   1  18      756.59      641.57     67.59 o
   0   1  18      638.56      576.54     64.88 o
   1   1  18     1309.43     1253.82    104.64 o
   2   1  18     1369.45     1277.97     82.25 o
   3   1  18      730.90      734.09     66.33 o
   4   1  18      816.00      856.87     60.30 o
   5   1  18      715.44      803.40     58.86 o
   6   1  18      615.64      708.80     57.28 o
   7   1  18      412.48      402.26     55.98 o
 -12   2  18      176.47      172.37     55.78 o
 -11   2  18      344.80      446.54     86.92 o
 -10   2  18      802.50      863.67    120.77 o
  -9   2  18     1215.09     1358.21     86.67 o
  -8   2  18     1214.86     1305.17    123.11 o
  -7   2  18      896.23     1025.48    104.34 o
  -6   2  18      432.34      433.35     61.84 o
  -5   2  18      202.09      142.49     78.10 o
  -4   2  18      182.59      179.75     53.84 o
  -3   2  18      630.91      504.27     64.59 o
  -2   2  18     1507.31     1740.51     94.28 o
  -1   2  18     1280.91     1310.20     82.95 o
   0   2  18      313.83      358.13     58.28 o
   1   2  18       17.33        9.89     46.59 o
   2   2  18       34.43      -35.90     46.90 o
   3   2  18       31.12      -45.31     34.54 o
   4   2  18      112.32       83.02     42.34 o
   5   2  18      170.42      239.19     45.69 o
   6   2  18       68.72      119.35     58.41 o
   7   2  18       14.12      -23.26     71.09 o
 -12   3  18      142.83      108.66     56.48 o
 -11   3  18      343.32      359.09     61.13 o
 -10   3  18      574.42      493.79     75.39 o
  -9   3  18      629.38      635.30     68.86 o
  -8   3  18     1002.07      972.91     77.66 o
  -7   3  18     1813.35     1852.57     99.41 o
  -6   3  18     1568.51     1596.26     92.53 o
  -5   3  18     1684.65     1696.33     93.90 o
  -4   3  18     1853.50     1954.58    101.04 o
  -3   3  18     2655.21     2577.42    117.95 o
  -2   3  18     3939.53     4154.67    157.63 o
  -1   3  18     2915.65     2827.38    124.02 o
   0   3  18     2718.51     2935.40    126.08 o
   1   3  18     3571.31     3691.27    145.66 o
   2   3  18     3694.34     3596.68    144.48 o
   3   3  18     2891.81     2961.22    105.55 o
   4   3  18     2816.27     2783.65    101.85 o
   5   3  18     2885.30     3243.68    154.85 o
   6   3  18     1729.21     1805.80    159.98 o
 -11   4  18      297.77      252.15    121.00 o
 -10   4  18      110.95      149.37     55.14 o
  -9   4  18      138.55      177.93    125.82 o
  -8   4  18       93.45       96.16     51.77 o
  -7   4  18       54.89       -8.96     49.16 o
  -6   4  18      209.14      299.15     57.84 o
  -5   4  18      878.03      810.92     73.06 o
  -4   4  18     1208.17     1179.09     79.96 o
  -3   4  18      601.40      650.69     64.98 o
  -2   4  18       15.71        3.83     55.03 o
  -1   4  18       68.70       78.92     49.35 o
   0   4  18      146.77      184.04     54.07 o
   1   4  18      650.63      680.07     67.47 o
   2   4  18      686.83      659.37     55.92 o
   3   4  18      150.11      159.12     44.70 o
   4   4  18        1.97      -65.89     50.40 o
   5   4  18       42.72       42.97     80.52 o
   6   4  18        0.92      -47.34     79.91 o
 -11   5  18       65.62        4.99     54.79 o
 -10   5  18       68.27       43.86     53.32 o
  -9   5  18       48.38       44.97     53.15 o
  -8   5  18      303.58      268.19     57.84 o
  -7   5  18     1112.84     1232.14    122.58 o
  -6   5  18     1489.70     1549.38    133.89 o
  -5   5  18      826.83      826.37     72.11 o
  -4   5  18      629.32      543.25     64.80 o
  -3   5  18     1001.36     1018.73     77.00 o
  -2   5  18      943.84      927.86     72.49 o
  -1   5  18     1064.63     1083.39     75.79 o
   0   5  18     1618.56     1572.34     91.16 o
   1   5  18     1928.75     1832.13     82.65 o
   2   5  18     1172.65     1072.32     64.63 o
   3   5  18      739.44      783.66    138.34 o
   4   5  18      872.18      934.82     83.18 o
   5   5  18     1156.85     1249.96    133.59 o
 -10   6  18      810.37      904.40     77.13 o
  -9   6  18     1635.86     1692.32    117.68 o
  -8   6  18     1693.06     1937.36    103.39 o
  -7   6  18     1203.70     1341.99     87.56 o
  -6   6  18     1527.97     1806.55    101.21 o
  -5   6  18     1542.67     1683.66     95.90 o
  -4   6  18     1690.18     1716.55     94.62 o
  -3   6  18     1382.15     1305.73     83.20 o
  -2   6  18      619.14      623.09     66.36 o
  -1   6  18      194.05      184.88     47.76 o
   0   6  18      476.49      457.24     82.11 o
   1   6  18      998.67     1070.97     65.48 o
   2   6  18      764.31      619.34     76.79 o
   3   6  18      417.88      461.08     73.08 o
   4   6  18       64.75      -21.15    116.33 o
   5   6  18       25.57      -66.24     54.85 o
  -9   7  18        5.68      -39.40     40.80 o
  -8   7  18       76.68       51.48     47.06 o
  -7   7  18       75.90       58.89     45.50 o
  -6   7  18       22.64      -44.09     63.25 o
  -5   7  18       67.24       59.55     73.20 o
  -4   7  18       79.64      101.03     77.05 o
  -3   7  18       53.29        5.52     48.72 o
  -2   7  18      160.06      160.89     46.29 o
  -1   7  18      316.45      337.37     66.51 o
   0   7  18       82.83       50.06     41.19 o
   1   7  18       61.77       43.30     54.51 o
   2   7  18       23.20      -87.81     58.58 o
   3   7  18       58.88       65.30     61.86 o
   4   7  18      195.21      190.72     66.48 o
  -8   8  18      551.65      631.67     65.94 o
  -7   8  18      607.56      660.71    109.96 o
  -6   8  18      913.86     1058.16     69.97 o
  -5   8  18     1144.42     1427.93     77.17 o
  -4   8  18      659.43      644.37     60.26 o
  -3   8  18      315.35      420.03     69.74 o
  -2   8  18      173.81      123.06     45.87 o
  -1   8  18      110.53      105.68     56.90 o
   0   8  18      216.62      137.08     61.81 o
   1   8  18      492.83      391.44     73.28 o
   2   8  18      531.04      547.97     76.36 o
   3   8  18      157.99      169.65     69.28 o
  -6   9  18     1077.12     1004.32     61.71 o
  -5   9  18      960.59     1049.61     61.68 o
  -4   9  18     1035.12     1034.08     62.09 o
  -3   9  18     1092.96     1029.27     67.39 o
  -2   9  18     1252.94     1216.76     92.85 o
  -1   9  18     1406.04     1505.21    170.98 o
   0   9  18     1521.99     1653.65    108.52 o
   1   9  18     1313.77     1264.83     98.47 o
 -11   1  19     1674.91     1881.77    104.48 o
 -10   1  19     1904.61     2092.62    110.75 o
  -9   1  19     1635.87     1594.54     94.45 o
  -8   1  19     1239.29     1282.29     85.51 o
  -7   1  19     1139.38     1065.35     79.80 o
  -6   1  19     1510.06     1436.34     88.93 o
  -5   1  19     2848.00     2940.60    188.25 o
  -4   1  19     4207.55     4635.95    173.78 o
  -3   1  19     4095.15     4161.80    160.94 o
  -2   1  19     3368.30     3352.87    140.41 o
  -1   1  19     2377.98     2368.04    116.52 o
   0   1  19     1967.80     2062.26    106.05 o
   1   1  19     1911.23     1971.72    101.87 o
   2   1  19     1976.57     1954.83    102.35 o
   3   1  19     2202.14     2140.75    169.17 o
   4   1  19     2478.55     2748.45    103.83 o
   5   1  19     2058.77     2158.28     96.03 o
 -11   2  19      312.53      432.19     66.51 o
 -10   2  19       60.61       -8.67     48.72 o
  -9   2  19       86.01      114.18     52.34 o
  -8   2  19      164.48      229.22     86.55 o
  -7   2  19      158.17      193.00     56.56 o
  -6   2  19      241.21      217.44     56.45 o
  -5   2  19      151.08      179.62     53.26 o
  -4   2  19       23.05       28.43     50.03 o
  -3   2  19        0.70      -19.04     82.33 o
  -2   2  19       71.51       44.91     54.20 o
  -1   2  19      101.72      123.78     53.93 o
   0   2  19        2.34        6.46     66.57 o
   1   2  19        6.50       34.84     50.19 o
   2   2  19       89.49       47.90     49.22 o
   3   2  19      165.69      109.22     52.45 o
   4   2  19      141.40      135.34     43.42 o
   5   2  19      261.81      298.09     64.88 o
 -10   3  19       32.00       81.62     52.72 o
  -9   3  19       43.00       73.70     54.29 o
  -8   3  19       85.91      138.92     62.80 o
  -7   3  19       31.96       66.00     97.03 o
  -6   3  19        7.50       10.56     50.69 o
  -5   3  19        8.73        1.12     49.61 o
  -4   3  19       25.83        7.78     50.22 o
  -3   3  19      267.32      218.53     58.73 o
  -2   3  19      540.57      609.37     68.79 o
  -1   3  19      221.13      229.47     56.78 o
   0   3  19        3.96      -39.29     47.87 o
   1   3  19        4.51       10.04     52.28 o
   2   3  19        8.70        3.14     41.25 o
   3   3  19       15.16        8.66     41.59 o
   4   3  19      139.00      195.71     87.90 o
   5   3  19      171.89       56.39     86.09 o
 -10   4  19      261.18      264.26     64.20 o
  -9   4  19      548.72      674.20     71.99 o
  -8   4  19      423.16      433.94     65.94 o
  -7   4  19      118.34      118.31     59.86 o
  -6   4  19       61.52      106.94     85.11 o
  -5   4  19       85.45       18.02     56.99 o
  -4   4  19      166.36      254.18     56.75 o
  -3   4  19      133.89      119.08     51.23 o
  -2   4  19       19.58       18.36     50.14 o
  -1   4  19       56.87       39.09     50.28 o
   0   4  19      138.23       59.14     52.33 o
   1   4  19      155.62       75.12     45.31 o
   2   4  19      191.67      243.48     65.36 o
   3   4  19       77.74       60.38     61.74 o
   4   4  19       85.97      142.94     90.02 o
  -9   5  19      563.70      491.43     97.40 o
  -8   5  19      967.11      920.36     84.59 o
  -7   5  19     1529.57     1616.11    103.36 o
  -6   5  19     2106.94     2258.56    114.34 o
  -5   5  19     1645.25     1671.38    109.47 o
  -4   5  19     1291.51     1287.07     86.25 o
  -3   5  19     1160.22     1107.53     94.31 o
  -2   5  19     1100.03     1065.14    126.96 o
  -1   5  19     1630.83     1736.93     97.35 o
   0   5  19     2445.33     2385.36     98.17 o
   1   5  19     2482.58     2452.17     99.46 o
   2   5  19     1390.20     1343.70     96.55 o
   3   5  19      861.04     1077.91     89.40 o
   4   5  19      646.93      696.79    144.75 o
  -8   6  19       10.25      -43.14     62.42 o
  -7   6  19       11.45      -76.27     50.84 o
  -6   6  19        0.94       -4.87     49.30 o
  -5   6  19        0.34      -63.03     49.99 o
  -4   6  19       10.75      -74.75     49.83 o
  -3   6  19       14.61       44.93     49.50 o
  -2   6  19        4.74       18.38     46.90 o
  -1   6  19        1.12       -6.47     54.77 o
   0   6  19      135.76      109.87     46.68 o
   1   6  19       88.16        1.70     62.63 o
   2   6  19        6.85      -58.80     58.90 o
   3   6  19       10.33       80.65     63.04 o
  -7   7  19     2480.12     2744.38    132.31 o
  -6   7  19     2596.83     2959.20    134.46 o
  -5   7  19     1863.83     1998.71    108.37 o
  -4   7  19     1230.68     1395.63    173.85 o
  -3   7  19     1634.92     1742.36    180.71 o
  -2   7  19     2338.56     2643.93    104.86 o
  -1   7  19     2871.85     2997.04    110.32 o
   0   7  19     3456.62     3528.84    157.60 o
   1   7  19     2472.54     2409.10    182.44 o
   2   7  19     1616.16     1638.95    108.82 o
  -5   8  19        8.16       -9.65     87.07 o
  -4   8  19       14.61       30.59     44.47 o
  -3   8  19      131.05      113.90     47.30 o
  -2   8  19       71.73       93.38     44.39 o
  -1   8  19        8.83       -5.55     81.35 o
   0   8  19       20.28       17.38     58.56 o
  -9   0  20        6.84       -3.17     70.41 o
  -8   0  20       22.14        4.52     69.21 o
  -7   0  20       13.29       11.01     67.40 o
  -6   0  20       93.03       67.25     85.04 o
  -5   0  20      595.46      515.36    100.72 o
  -4   0  20     1372.16     1303.63    125.60 o
  -3   0  20     1699.86     2020.59    155.91 o
  -2   0  20      814.49      895.63    109.31 o
  -1   0  20      163.80        9.65     71.77 o
   0   0  20       91.76       32.72     74.18 o
   1   0  20      696.72      664.18     96.65 o
   2   0  20     2362.19     2535.05    169.78 o
   3   0  20     2647.98     3025.08    190.28 o
   4   0  20     1482.65     1485.78    129.37 o
  -9   1  20      380.65      360.99     63.91 o
  -8   1  20      433.41      585.09     67.62 o
  -7   1  20      324.94      255.66     81.80 o
  -6   1  20      488.73      448.04     64.99 o
  -5   1  20      640.88      710.56    119.42 o
  -4   1  20      792.67     1026.49     81.45 o
  -3   1  20      471.33      565.87     69.30 o
  -2   1  20      183.33      264.85     59.91 o
  -1   1  20      100.47      211.74     57.36 o
   0   1  20      324.74      302.75     59.17 o
   1   1  20      769.50      744.59     71.90 o
   2   1  20      574.37      707.41     71.04 o
   3   1  20      245.05      194.00     57.83 o
   4   1  20       61.84      113.04     45.32 o
  -9   2  20        2.82      -49.27     51.18 o
  -8   2  20        7.48       21.61     54.24 o
  -7   2  20       11.63        5.78     50.73 o
  -6   2  20      116.15       90.27     54.31 o
  -5   2  20      464.94      420.21     65.49 o
  -4   2  20      597.21      584.26     71.89 o
  -3   2  20      333.26      343.21     61.89 o
  -2   2  20      191.59      213.53     59.43 o
  -1   2  20       64.50      116.55     57.13 o
   0   2  20      191.03      220.63     56.87 o
   1   2  20      610.09      529.87     67.57 o
   2   2  20      846.60      852.15     76.07 o
   3   2  20      631.77      564.45     65.17 o
  -9   3  20     1376.69     1522.55     96.55 o
  -8   3  20     1654.90     1769.98    103.89 o
  -7   3  20     2002.52     2295.00    117.44 o
  -6   3  20     2237.00     2430.61    119.91 o
  -5   3  20     2429.06     2832.20    130.44 o
  -4   3  20     1754.67     1877.97    101.55 o
  -3   3  20     1576.99     1649.26     99.79 o
  -2   3  20     1557.26     1758.25    100.83 o
  -1   3  20     1430.57     1481.03     93.82 o
   0   3  20     1733.59     1939.35    104.18 o
   1   3  20     1680.75     1730.65     98.81 o
   2   3  20     1156.76     1326.70     72.22 o
   3   3  20      919.51      963.89     96.12 o
  -8   4  20       31.78       54.94     54.95 o
  -7   4  20       55.14      -22.50     52.64 o
  -6   4  20       29.66       76.87     55.10 o
  -5   4  20       11.65       39.22     51.56 o
  -4   4  20       46.75      -25.89     48.43 o
  -3   4  20       61.88       10.86     48.79 o
  -2   4  20       97.79       11.81     78.78 o
  -1   4  20      174.88      163.60     58.76 o
   0   4  20      171.91      136.08     56.49 o
   1   4  20       94.23       56.47     51.02 o
   2   4  20      108.73       24.57     44.18 o
  -7   5  20      701.37      914.22     79.41 o
  -6   5  20      744.71      949.81     80.71 o
  -5   5  20      601.58      549.39     69.08 o
  -4   5  20      644.52      733.81     71.64 o
  -3   5  20      716.99      705.22     72.10 o
  -2   5  20      887.09      960.27     76.79 o
  -1   5  20      867.56     1022.08     79.30 o
   0   5  20      565.13      585.09     93.84 o
   1   5  20      351.96      375.75     52.90 o
  -6   6  20      367.19      362.78     64.90 o
  -5   6  20       84.46       65.44     55.93 o
  -4   6  20       55.22      152.42     56.56 o
  -3   6  20      246.17      248.24     59.36 o
  -2   6  20      650.85      541.72     68.30 o
  -1   6  20     1086.90     1206.90     73.02 o
   0   6  20     1082.43     1112.02     71.05 o
  -7   1  21      517.63      576.33     71.89 o
  -6   1  21      377.63      392.20     67.31 o
  -5   1  21      305.16      358.11    105.02 o
  -4   1  21      354.37      528.64     84.21 o
  -3   1  21      432.15      518.97     70.79 o
  -2   1  21      680.09      801.55     76.32 o
  -1   1  21      648.49      843.81    150.18 o
   0   1  21      100.46       60.26     57.55 o
   1   1  21       17.60      -19.56     90.54 o
  -7   2  21      630.39      612.23     97.55 o
  -6   2  21      654.99      673.89    119.27 o
  -5   2  21      842.29      990.26    107.05 o
  -4   2  21      948.59     1005.60     83.91 o
  -3   2  21     1294.38     1306.34    158.32 o
  -2   2  21     1475.27     1471.88     95.53 o
  -1   2  21     1292.74     1532.54    111.20 o
   0   2  21     1130.96     1204.75     86.42 o
   1   2  21     1471.17     1576.24     95.05 o
  -6   3  21       50.57      119.56     74.86 o
  -5   3  21       49.09       66.40     55.63 o
  -4   3  21        2.70      -18.24     53.31 o
  -3   3  21       17.09       -3.08     67.70 o
  -2   3  21      110.51      141.43     58.57 o
  -1   3  21       81.32       20.06     56.00 o
   0   3  21        4.08       13.55     66.34 o
  -5   4  21      813.41      889.92     91.67 o
  -4   4  21      664.17      662.52     72.18 o
  -3   4  21     1027.70     1217.13     89.82 o
  -2   4  21     2100.54     2337.30    117.82 o
  -1   4  21     1713.63     1870.68    105.36 o
 
